# Supplementary material for: 5-Cyclo­pentyl-2-methyl-3-(4-methyl­phenyl­sulfon­yl)-1-benzo­furan
Source: Acta Crystallogr Sect E Struct Rep Online. 2014 Apr 26;70(Pt 5):o592. doi: 10.1107/S160053681400868X (PMC4011272; doi:10.1107/S160053681400868X)
Supplement: Supplementary file 1 [file e-70-0o592-sup1.cif]

##############################################################################
#                                                                            #
# This CIF contains the data in a paper accepted for publication in          #
# Acta Crystallographica Section E. It conforms to the requirements of       #
# Notes for Authors for Acta Crystallographica Section E, and has been       #
# peer reviewed under the auspices of the IUCr Commission on Journals.       #
#                                                                            #
# Full details of the Crystallographic Information File format               #
# are given in the paper "The Crystallographic Information File (CIF):       #
# a New Standard Archive File for Crystallography" by S. R. Hall, F. H.      #
# Allen and I. D. Brown [Acta Cryst. (1991), A47, 655-685].                  #
#                                                                            #
# The current version of the core CIF dictionary is obtainable from          #
# ftp://ftp.iucr.org/pub/cif_core.dic.                                       #
#                                                                            #
# Software is freely available for graphical display of the structure(s)     #
# in this CIF. For information consult the CIF software page                 #
# http://www.iucr.org/resources/cif/software.                                #
#                                                                            #
# This file may be used for bona fide research purposes within the           #
# scientific community so long as proper attribution is given to the journal # 
# article from which it was obtained.                                        #
#                                                                            #
##############################################################################
data_I
_audit_creation_method     'form.cif (version 2.0)'
_journal_data_validation_number     ?
_journal_date_recd_electronic     2014-04-16
_journal_date_accepted     2014-04-16
_journal_name_full     'Acta Crystallographica, Section E'
_journal_year     2014
_journal_volume     70
_journal_issue      5
_journal_page_first     o592
_journal_page_last     o592
_journal_paper_category     QO
_journal_paper_doi     10.1107/S160053681400868X
_journal_coeditor_code     BT6977
_publ_contact_author_name     'Prof. Uk Lee'
_publ_contact_author_address
;
Department of Chemistry, Pukyong National University, 599-1 Daeyeon 3-dong
Nam-gu, Busan 608-737, Republic of Korea
;
_publ_contact_author_email     'uklee@pknu.ac.kr'
_publ_contact_author_fax     '+82-51-629-5583'
_publ_contact_author_phone     '+82-51-629-5596'
_publ_section_title
;
5-Cyclopentyl-2-methyl-3-(4-methylphenylsulfonyl)-1-benzofuran
;
loop_
    _publ_author_name
    _publ_author_address
    'Choi, Hong Dae'
;
Department of Chemistry, Dongeui University, San 24 Kaya-dong
Busanjin-gu, Busan 614-714, Republic of Korea
;
    'Seo, Pil Ja'
;
Department of Chemistry, Dongeui University, San 24 Kaya-dong
Busanjin-gu, Busan 614-714, Republic of Korea
;
    'Lee, Uk'
;
Department of Chemistry, Pukyong National University,
599-1 Daeyeon 3-dong
Nam-gu, Busan 608-737, Republic of Korea
;
_publ_section_synopsis     .
_database_code_depnum_ccdc_archive     'CCDC 997753'
_chemical_name_systematic
;
5-Cyclopentyl-2-methyl-3-(4-methylphenylsulfonyl)-1-benzofuran
;
_chemical_name_common     ?
_chemical_formula_moiety     'C21 H22 O3 S'
_chemical_formula_sum     'C21 H22 O3 S'
_chemical_formula_iupac     'C21 H22 O3 S'
_chemical_formula_weight     354.45
_chemical_melting_point_gt     '399'
_chemical_melting_point_lt     '398'
_symmetry_cell_setting     monoclinic
_symmetry_space_group_name_H-M     'P n'
_symmetry_space_group_name_Hall     'P -2yac'
loop_
    _symmetry_equiv_pos_as_xyz
    'x, y, z'
    'x+1/2, -y, z+1/2'
_cell_length_a     10.5452(7)
_cell_length_b     6.3093(4)
_cell_length_c     13.7813(9)
_cell_angle_alpha     90.00
_cell_angle_beta     91.626(4)
_cell_angle_gamma     90.00
_cell_volume     916.54(10)
_cell_formula_units_Z     2
_cell_measurement_reflns_used     4626
_cell_measurement_theta_min     2.40
_cell_measurement_theta_max     22.65
_cell_measurement_temperature     173(2)
_exptl_crystal_description     'block'
_exptl_crystal_colour     'colourless'
_exptl_crystal_size_max     0.42
_exptl_crystal_size_mid     0.25
_exptl_crystal_size_min     0.23
_exptl_crystal_density_diffrn     1.284
_exptl_crystal_density_meas     ?
_exptl_crystal_density_method     'not measured'
_exptl_crystal_F_000     376
_exptl_absorpt_coefficient_mu     0.193
_exptl_absorpt_correction_type     multi-scan
_exptl_absorpt_process_details     '(<i>SADABS</i>; Bruker, 2009)'
_exptl_absorpt_correction_T_min     0.6357
_exptl_absorpt_correction_T_max     0.7456
_exptl_special_details     ?
_diffrn_ambient_temperature     173(2)
_diffrn_radiation_type     MoK\a
_diffrn_radiation_wavelength     0.71073
_diffrn_radiation_source     'rotating anode'
_diffrn_radiation_monochromator     'graphite multilayer'
_diffrn_measurement_device_type     'Bruker SMART APEXII CCD'
_diffrn_measurement_method     '\f and \w scans'
_diffrn_detector_area_resol_mean     10.0
_diffrn_reflns_number     13479
_diffrn_reflns_av_R_equivalents     0.0308
_diffrn_reflns_av_sigmaI/netI     0.0387
_diffrn_reflns_theta_min     2.40
_diffrn_reflns_theta_max     27.54
_diffrn_reflns_theta_full     27.54
_diffrn_measured_fraction_theta_max     0.989
_diffrn_measured_fraction_theta_full     0.989
_diffrn_reflns_limit_h_min     -13
_diffrn_reflns_limit_h_max     13
_diffrn_reflns_limit_k_min     -8
_diffrn_reflns_limit_k_max     8
_diffrn_reflns_limit_l_min     -17
_diffrn_reflns_limit_l_max     17
_diffrn_standards_number     0
_diffrn_standards_interval_count     ?
_diffrn_standards_interval_time     ?
_diffrn_standards_decay_%     ?
_refine_special_details
;
 Refinement of F^2^ against ALL reflections.  The weighted R-factor wR and
 goodness of fit S are based on F^2^, conventional R-factors R are based
 on F, with F set to zero for negative F^2^. The threshold expression of
 F^2^ > 2sigma(F^2^) is used only for calculating R-factors(gt) etc. and is
 not relevant to the choice of reflections for refinement.  R-factors based
 on F^2^ are statistically about twice as large as those based on F, and R-
 factors based on ALL data will be even larger.
;
_reflns_number_total     4144
_reflns_number_gt     3276
_reflns_threshold_expression     I>2\s(I)
_refine_ls_structure_factor_coef     Fsqd
_refine_ls_matrix_type     full
_refine_ls_R_factor_all     0.0601
_refine_ls_R_factor_gt     0.0430
_refine_ls_wR_factor_gt     0.0979
_refine_ls_wR_factor_ref     0.1057
_refine_ls_goodness_of_fit_ref     1.019
_refine_ls_restrained_S_all     1.018
_refine_ls_number_reflns     4144
_refine_ls_number_parameters     228
_refine_ls_number_restraints     2
_refine_ls_hydrogen_treatment     constr
_refine_ls_weighting_scheme     calc
_refine_ls_weighting_details
         'calc w=1/[\s^2^(Fo^2^)+(0.0577P)^2^+0.0503P] where P=(Fo^2^+2Fc^2^)/3'
_atom_sites_solution_hydrogens     difmap
_atom_sites_solution_primary     direct
_atom_sites_solution_secondary     difmap
_refine_ls_shift/su_max     0.000
_refine_ls_shift/su_mean     0.000
_refine_diff_density_max     0.269
_refine_diff_density_min     -0.187
_refine_ls_extinction_method     none
_refine_ls_extinction_coef     ?
_refine_ls_abs_structure_details     'Flack (1983), 2111 Friedel pairs'
_refine_ls_abs_structure_Flack     0.02(6)
loop_
    _atom_type_symbol
    _atom_type_description
    _atom_type_scat_dispersion_real
    _atom_type_scat_dispersion_imag
    _atom_type_scat_source
    'C' 'C' 0.0033 0.0016
                         'International Tables Vol C Tables 4.2.6.8 and 6.1.1.4'
    'H' 'H' 0.0000 0.0000
                         'International Tables Vol C Tables 4.2.6.8 and 6.1.1.4'
    'O' 'O' 0.0106 0.0060
                         'International Tables Vol C Tables 4.2.6.8 and 6.1.1.4'
    'S' 'S' 0.1246 0.1234
                         'International Tables Vol C Tables 4.2.6.8 and 6.1.1.4'
_computing_data_collection     '<i>APEX2</i> (Bruker, 2009)'
_computing_cell_refinement     '<i>SAINT</i> (Bruker, 2009)'
_computing_data_reduction     '<i>SAINT</i> (Bruker, 2009)'
_computing_structure_solution     '<i>SHELXS97</i> (Sheldrick, 2008)'
_computing_structure_refinement     '<i>SHELXL97</i> (Sheldrick, 2008)'
_computing_molecular_graphics
;
<i>ORTEP-3 for Windows</i> (Farrugia, 2012) and
<i>DIAMOND</i> (Brandenburg, 1998)
;
_computing_publication_material     '<i>SHELXL97</i> (Sheldrick, 2008)'
loop_
    _atom_site_type_symbol
    _atom_site_label
    _atom_site_fract_x
    _atom_site_fract_y
    _atom_site_fract_z
    _atom_site_U_iso_or_equiv
    _atom_site_adp_type
    _atom_site_calc_flag
    _atom_site_refinement_flags
    _atom_site_occupancy
    _atom_site_symmetry_multiplicity
    _atom_site_disorder_assembly
    _atom_site_disorder_group
    S S1 0.50057(4) 0.43392(9) 0.52665(4) 0.04206(17) Uani d . 1 2 . .
    O O1 0.81242(17) 0.5370(3) 0.38708(14) 0.0529(5) Uani d . 1 2 . .
    O O2 0.46721(17) 0.2152(3) 0.53932(12) 0.0487(5) Uani d . 1 2 . .
    O O3 0.52795(18) 0.5621(3) 0.61028(12) 0.0545(5) Uani d . 1 2 . .
    C C1 0.6301(2) 0.4397(4) 0.45279(16) 0.0398(6) Uani d . 1 2 . .
    C C2 0.6569(2) 0.2858(4) 0.37834(16) 0.0376(5) Uani d . 1 2 . .
    C C3 0.5997(2) 0.1062(4) 0.34016(15) 0.0384(5) Uani d . 1 2 . .
    H H3 0.5220 0.0571 0.3652 0.046 Uiso calc R 1 2 . .
    C C4 0.6558(2) -0.0023(4) 0.26530(16) 0.0413(5) Uani d . 1 2 . .
    C C5 0.7737(2) 0.0714(5) 0.23120(18) 0.0509(7) Uani d . 1 2 . .
    H H5 0.8134 -0.0044 0.1809 0.061 Uiso calc R 1 2 . .
    C C6 0.8315(3) 0.2481(5) 0.2687(2) 0.0549(7) Uani d . 1 2 . .
    H H6 0.9104 0.2961 0.2454 0.066 Uiso calc R 1 2 . .
    C C7 0.7714(2) 0.3539(4) 0.34139(17) 0.0454(6) Uani d . 1 2 . .
    C C8 0.7251(2) 0.5865(4) 0.45435(18) 0.0461(6) Uani d . 1 2 . .
    C C9 0.5876(3) -0.1898(4) 0.22067(17) 0.0484(7) Uani d . 1 2 . .
    H H9 0.5692 -0.2910 0.2743 0.058 Uiso calc R 1 2 . .
    C C10 0.6516(3) -0.3141(5) 0.1417(2) 0.0678(9) Uani d . 1 2 . .
    H H10A 0.6880 -0.2181 0.0930 0.081 Uiso calc R 1 2 . .
    H H10B 0.7198 -0.4056 0.1693 0.081 Uiso calc R 1 2 . .
    C C11 0.5457(3) -0.4451(5) 0.0973(3) 0.0762(10) Uani d . 1 2 . .
    H H11A 0.5624 -0.4774 0.0286 0.091 Uiso calc R 1 2 . .
    H H11B 0.5366 -0.5801 0.1331 0.091 Uiso calc R 1 2 . .
    C C12 0.4278(4) -0.3131(6) 0.1049(3) 0.0920(12) Uani d . 1 2 . .
    H H12A 0.3581 -0.3981 0.1319 0.110 Uiso calc R 1 2 . .
    H H12B 0.4001 -0.2596 0.0401 0.110 Uiso calc R 1 2 . .
    C C13 0.4621(3) -0.1308(6) 0.1718(3) 0.0729(9) Uani d . 1 2 . .
    H H13A 0.3962 -0.1109 0.2207 0.087 Uiso calc R 1 2 . .
    H H13B 0.4704 0.0022 0.1345 0.087 Uiso calc R 1 2 . .
    C C14 0.7537(3) 0.7785(5) 0.5121(2) 0.0636(8) Uani d . 1 2 . .
    H H14A 0.8248 0.7497 0.5575 0.095 Uiso calc R 1 2 . .
    H H14B 0.6789 0.8187 0.5485 0.095 Uiso calc R 1 2 . .
    H H14C 0.7764 0.8945 0.4686 0.095 Uiso calc R 1 2 . .
    C C15 0.3770(2) 0.5572(4) 0.45880(16) 0.0404(6) Uani d . 1 2 . .
    C C16 0.3159(2) 0.4485(4) 0.38343(19) 0.0461(6) Uani d . 1 2 . .
    H H16 0.3406 0.3077 0.3684 0.055 Uiso calc R 1 2 . .
    C C17 0.2205(3) 0.5442(4) 0.3310(2) 0.0539(7) Uani d . 1 2 . .
    H H17 0.1786 0.4687 0.2798 0.065 Uiso calc R 1 2 . .
    C C18 0.1836(2) 0.7506(4) 0.3514(2) 0.0500(6) Uani d . 1 2 . .
    C C19 0.2460(3) 0.8554(4) 0.4268(2) 0.0526(7) Uani d . 1 2 . .
    H H19 0.2212 0.9958 0.4424 0.063 Uiso calc R 1 2 . .
    C C20 0.3435(3) 0.7610(4) 0.47994(19) 0.0478(6) Uani d . 1 2 . .
    H H20 0.3868 0.8365 0.5305 0.057 Uiso calc R 1 2 . .
    C C21 0.0784(3) 0.8560(6) 0.2938(3) 0.0746(9) Uani d . 1 2 . .
    H H21A 0.1139 0.9335 0.2393 0.112 Uiso calc R 1 2 . .
    H H21B 0.0337 0.9552 0.3356 0.112 Uiso calc R 1 2 . .
    H H21C 0.0188 0.7483 0.2691 0.112 Uiso calc R 1 2 . .
loop_
    _atom_site_aniso_label
    _atom_site_aniso_U_11
    _atom_site_aniso_U_22
    _atom_site_aniso_U_33
    _atom_site_aniso_U_12
    _atom_site_aniso_U_13
    _atom_site_aniso_U_23
    S1 0.0520(4) 0.0414(3) 0.0326(3) -0.0023(3) -0.0020(2) -0.0036(3)
    O1 0.0435(9) 0.0531(12) 0.0617(12) -0.0095(9) -0.0069(8) 0.0157(9)
    O2 0.0648(13) 0.0421(10) 0.0398(9) -0.0044(8) 0.0089(8) 0.0024(8)
    O3 0.0726(13) 0.0552(12) 0.0354(9) -0.0042(10) -0.0064(9) -0.0070(8)
    C1 0.0431(13) 0.0395(15) 0.0361(12) -0.0023(11) -0.0075(10) 0.0059(10)
    C2 0.0370(12) 0.0443(14) 0.0312(11) 0.0039(11) -0.0035(9) 0.0098(10)
    C3 0.0384(12) 0.0453(15) 0.0315(11) 0.0076(11) 0.0007(9) 0.0075(10)
    C4 0.0455(13) 0.0443(13) 0.0339(12) 0.0141(11) -0.0009(10) 0.0077(10)
    C5 0.0457(15) 0.065(2) 0.0422(14) 0.0167(14) 0.0082(11) 0.0120(13)
    C6 0.0406(14) 0.0626(18) 0.0619(17) 0.0033(14) 0.0077(12) 0.0175(14)
    C7 0.0388(13) 0.0531(16) 0.0440(14) 0.0042(12) -0.0034(11) 0.0144(11)
    C8 0.0482(14) 0.0455(15) 0.0437(14) -0.0018(12) -0.0158(12) 0.0130(11)
    C9 0.0685(17) 0.0446(16) 0.0321(12) 0.0170(14) 0.0002(12) 0.0029(10)
    C10 0.082(2) 0.068(2) 0.0535(17) 0.0207(17) 0.0019(15) -0.0204(15)
    C11 0.098(3) 0.061(2) 0.070(2) 0.0043(19) 0.0099(19) -0.0236(16)
    C12 0.097(3) 0.085(3) 0.094(3) 0.001(2) -0.019(2) -0.039(2)
    C13 0.0604(19) 0.067(2) 0.090(2) 0.0147(16) -0.0119(17) -0.0254(18)
    C14 0.0721(19) 0.0486(17) 0.0683(19) -0.0122(14) -0.0286(16) 0.0078(14)
    C15 0.0444(14) 0.0401(14) 0.0367(12) -0.0002(11) 0.0039(11) -0.0027(10)
    C16 0.0471(14) 0.0407(15) 0.0503(14) 0.0025(12) -0.0025(11) -0.0137(12)
    C17 0.0518(16) 0.0543(18) 0.0551(16) 0.0000(13) -0.0071(13) -0.0132(13)
    C18 0.0458(15) 0.0493(16) 0.0549(16) 0.0001(12) 0.0008(12) -0.0004(13)
    C19 0.0617(17) 0.0404(15) 0.0559(16) 0.0057(13) 0.0052(13) -0.0074(13)
    C20 0.0610(17) 0.0391(15) 0.0433(14) -0.0032(12) 0.0030(12) -0.0074(11)
    C21 0.0671(19) 0.070(2) 0.086(2) 0.0110(16) -0.0177(17) 0.0013(18)
_geom_special_details
;
 All esds (except the esd in the dihedral angle between two l.s. planes)
 are estimated using the full covariance matrix.  The cell esds are taken
 into account individually in the estimation of esds in distances, angles
 and torsion angles; correlations between esds in cell parameters are only
 used when they are defined by crystal symmetry.  An approximate (isotropic)
 treatment of cell esds is used for estimating esds involving l.s. planes.
;
loop_
    _geom_bond_atom_site_label_1
    _geom_bond_atom_site_label_2
    _geom_bond_site_symmetry_2
    _geom_bond_distance
    _geom_bond_publ_flag
    S1 O3 . 1.4307(17) ?
    S1 O2 . 1.4358(18) ?
    S1 C1 . 1.727(2) ?
    S1 C15 . 1.763(2) ?
    O1 C8 . 1.362(3) ?
    O1 C7 . 1.379(3) ?
    C1 C8 . 1.364(3) ?
    C1 C2 . 1.446(3) ?
    C2 C3 . 1.381(3) ?
    C2 C7 . 1.392(3) ?
    C3 C4 . 1.385(3) ?
    C3 H3 . 0.9500 ?
    C4 C5 . 1.419(4) ?
    C4 C9 . 1.507(4) ?
    C5 C6 . 1.365(4) ?
    C5 H5 . 0.9500 ?
    C6 C7 . 1.373(4) ?
    C6 H6 . 0.9500 ?
    C8 C14 . 1.476(4) ?
    C9 C13 . 1.514(4) ?
    C9 C10 . 1.515(4) ?
    C9 H9 . 1.0000 ?
    C10 C11 . 1.505(5) ?
    C10 H10A . 0.9900 ?
    C10 H10B . 0.9900 ?
    C11 C12 . 1.502(5) ?
    C11 H11A . 0.9900 ?
    C11 H11B . 0.9900 ?
    C12 C13 . 1.512(4) ?
    C12 H12A . 0.9900 ?
    C12 H12B . 0.9900 ?
    C13 H13A . 0.9900 ?
    C13 H13B . 0.9900 ?
    C14 H14A . 0.9800 ?
    C14 H14B . 0.9800 ?
    C14 H14C . 0.9800 ?
    C15 C20 . 1.367(3) ?
    C15 C16 . 1.388(3) ?
    C16 C17 . 1.363(4) ?
    C16 H16 . 0.9500 ?
    C17 C18 . 1.390(4) ?
    C17 H17 . 0.9500 ?
    C18 C19 . 1.383(4) ?
    C18 C21 . 1.501(4) ?
    C19 C20 . 1.381(4) ?
    C19 H19 . 0.9500 ?
    C20 H20 . 0.9500 ?
    C21 H21A . 0.9800 ?
    C21 H21B . 0.9800 ?
    C21 H21C . 0.9800 ?
loop_
    _geom_angle_atom_site_label_1
    _geom_angle_atom_site_label_2
    _geom_angle_atom_site_label_3
    _geom_angle_site_symmetry_1
    _geom_angle_site_symmetry_3
    _geom_angle
    _geom_angle_publ_flag
    O3 S1 O2 . . 119.33(11) ?
    O3 S1 C1 . . 108.55(11) ?
    O2 S1 C1 . . 107.01(11) ?
    O3 S1 C15 . . 107.88(11) ?
    O2 S1 C15 . . 107.98(11) ?
    C1 S1 C15 . . 105.24(11) ?
    C8 O1 C7 . . 107.06(19) ?
    C8 C1 C2 . . 108.0(2) ?
    C8 C1 S1 . . 126.7(2) ?
    C2 C1 S1 . . 125.30(17) ?
    C3 C2 C7 . . 119.2(2) ?
    C3 C2 C1 . . 136.8(2) ?
    C7 C2 C1 . . 104.0(2) ?
    C2 C3 C4 . . 119.9(2) ?
    C2 C3 H3 . . 120.1 ?
    C4 C3 H3 . . 120.1 ?
    C3 C4 C5 . . 118.8(3) ?
    C3 C4 C9 . . 118.9(2) ?
    C5 C4 C9 . . 122.3(2) ?
    C6 C5 C4 . . 121.9(3) ?
    C6 C5 H5 . . 119.1 ?
    C4 C5 H5 . . 119.1 ?
    C5 C6 C7 . . 117.6(3) ?
    C5 C6 H6 . . 121.2 ?
    C7 C6 H6 . . 121.2 ?
    C6 C7 O1 . . 126.5(2) ?
    C6 C7 C2 . . 122.6(3) ?
    O1 C7 C2 . . 110.8(2) ?
    O1 C8 C1 . . 110.2(2) ?
    O1 C8 C14 . . 115.0(2) ?
    C1 C8 C14 . . 134.8(3) ?
    C4 C9 C13 . . 112.9(2) ?
    C4 C9 C10 . . 118.9(3) ?
    C13 C9 C10 . . 102.1(2) ?
    C4 C9 H9 . . 107.5 ?
    C13 C9 H9 . . 107.5 ?
    C10 C9 H9 . . 107.5 ?
    C11 C10 C9 . . 103.6(3) ?
    C11 C10 H10A . . 111.0 ?
    C9 C10 H10A . . 111.0 ?
    C11 C10 H10B . . 111.0 ?
    C9 C10 H10B . . 111.0 ?
    H10A C10 H10B . . 109.0 ?
    C12 C11 C10 . . 105.9(3) ?
    C12 C11 H11A . . 110.6 ?
    C10 C11 H11A . . 110.6 ?
    C12 C11 H11B . . 110.6 ?
    C10 C11 H11B . . 110.6 ?
    H11A C11 H11B . . 108.7 ?
    C11 C12 C13 . . 106.2(3) ?
    C11 C12 H12A . . 110.5 ?
    C13 C12 H12A . . 110.5 ?
    C11 C12 H12B . . 110.5 ?
    C13 C12 H12B . . 110.5 ?
    H12A C12 H12B . . 108.7 ?
    C12 C13 C9 . . 106.0(3) ?
    C12 C13 H13A . . 110.5 ?
    C9 C13 H13A . . 110.5 ?
    C12 C13 H13B . . 110.5 ?
    C9 C13 H13B . . 110.5 ?
    H13A C13 H13B . . 108.7 ?
    C8 C14 H14A . . 109.5 ?
    C8 C14 H14B . . 109.5 ?
    H14A C14 H14B . . 109.5 ?
    C8 C14 H14C . . 109.5 ?
    H14A C14 H14C . . 109.5 ?
    H14B C14 H14C . . 109.5 ?
    C20 C15 C16 . . 120.5(2) ?
    C20 C15 S1 . . 119.57(18) ?
    C16 C15 S1 . . 119.94(19) ?
    C17 C16 C15 . . 119.8(2) ?
    C17 C16 H16 . . 120.1 ?
    C15 C16 H16 . . 120.1 ?
    C16 C17 C18 . . 121.0(2) ?
    C16 C17 H17 . . 119.5 ?
    C18 C17 H17 . . 119.5 ?
    C19 C18 C17 . . 118.0(2) ?
    C19 C18 C21 . . 120.9(3) ?
    C17 C18 C21 . . 121.0(3) ?
    C20 C19 C18 . . 121.6(3) ?
    C20 C19 H19 . . 119.2 ?
    C18 C19 H19 . . 119.2 ?
    C15 C20 C19 . . 119.1(2) ?
    C15 C20 H20 . . 120.5 ?
    C19 C20 H20 . . 120.5 ?
    C18 C21 H21A . . 109.5 ?
    C18 C21 H21B . . 109.5 ?
    H21A C21 H21B . . 109.5 ?
    C18 C21 H21C . . 109.5 ?
    H21A C21 H21C . . 109.5 ?
    H21B C21 H21C . . 109.5 ?
loop_
    _geom_torsion_atom_site_label_1
    _geom_torsion_atom_site_label_2
    _geom_torsion_atom_site_label_3
    _geom_torsion_atom_site_label_4
    _geom_torsion_site_symmetry_1
    _geom_torsion_site_symmetry_2
    _geom_torsion_site_symmetry_3
    _geom_torsion_site_symmetry_4
    _geom_torsion
    _geom_torsion_publ_flag
    O3 S1 C1 C8 . . . . -19.1(2) ?
    O2 S1 C1 C8 . . . . -149.1(2) ?
    C15 S1 C1 C8 . . . . 96.2(2) ?
    O3 S1 C1 C2 . . . . 160.22(18) ?
    O2 S1 C1 C2 . . . . 30.2(2) ?
    C15 S1 C1 C2 . . . . -84.5(2) ?
    C8 C1 C2 C3 . . . . -178.8(2) ?
    S1 C1 C2 C3 . . . . 1.8(4) ?
    C8 C1 C2 C7 . . . . 1.1(2) ?
    S1 C1 C2 C7 . . . . -178.34(17) ?
    C7 C2 C3 C4 . . . . -0.7(3) ?
    C1 C2 C3 C4 . . . . 179.2(2) ?
    C2 C3 C4 C5 . . . . 1.7(3) ?
    C2 C3 C4 C9 . . . . -176.2(2) ?
    C3 C4 C5 C6 . . . . -1.4(3) ?
    C9 C4 C5 C6 . . . . 176.5(2) ?
    C4 C5 C6 C7 . . . . 0.0(4) ?
    C5 C6 C7 O1 . . . . -178.5(2) ?
    C5 C6 C7 C2 . . . . 1.1(4) ?
    C8 O1 C7 C6 . . . . -179.8(2) ?
    C8 O1 C7 C2 . . . . 0.6(2) ?
    C3 C2 C7 C6 . . . . -0.8(3) ?
    C1 C2 C7 C6 . . . . 179.3(2) ?
    C3 C2 C7 O1 . . . . 178.86(19) ?
    C1 C2 C7 O1 . . . . -1.0(2) ?
    C7 O1 C8 C1 . . . . 0.2(2) ?
    C7 O1 C8 C14 . . . . 179.3(2) ?
    C2 C1 C8 O1 . . . . -0.8(3) ?
    S1 C1 C8 O1 . . . . 178.63(16) ?
    C2 C1 C8 C14 . . . . -179.7(3) ?
    S1 C1 C8 C14 . . . . -0.3(4) ?
    C3 C4 C9 C13 . . . . 63.1(3) ?
    C5 C4 C9 C13 . . . . -114.8(3) ?
    C3 C4 C9 C10 . . . . -177.4(2) ?
    C5 C4 C9 C10 . . . . 4.7(3) ?
    C4 C9 C10 C11 . . . . -165.3(2) ?
    C13 C9 C10 C11 . . . . -40.4(3) ?
    C9 C10 C11 C12 . . . . 32.6(4) ?
    C10 C11 C12 C13 . . . . -11.8(4) ?
    C11 C12 C13 C9 . . . . -13.6(4) ?
    C4 C9 C13 C12 . . . . 162.1(3) ?
    C10 C9 C13 C12 . . . . 33.3(4) ?
    O3 S1 C15 C20 . . . . 12.7(2) ?
    O2 S1 C15 C20 . . . . 142.91(19) ?
    C1 S1 C15 C20 . . . . -103.1(2) ?
    O3 S1 C15 C16 . . . . -168.37(19) ?
    O2 S1 C15 C16 . . . . -38.1(2) ?
    C1 S1 C15 C16 . . . . 75.9(2) ?
    C20 C15 C16 C17 . . . . -1.0(4) ?
    S1 C15 C16 C17 . . . . -180.0(2) ?
    C15 C16 C17 C18 . . . . 0.5(4) ?
    C16 C17 C18 C19 . . . . -0.4(4) ?
    C16 C17 C18 C21 . . . . -179.9(3) ?
    C17 C18 C19 C20 . . . . 1.0(4) ?
    C21 C18 C19 C20 . . . . -179.6(3) ?
    C16 C15 C20 C19 . . . . 1.5(4) ?
    S1 C15 C20 C19 . . . . -179.5(2) ?
    C18 C19 C20 C15 . . . . -1.5(4) ?
loop_
    _geom_hbond_atom_site_label_D
    _geom_hbond_atom_site_label_H
    _geom_hbond_atom_site_label_A
    _geom_hbond_site_symmetry_A
    _geom_hbond_distance_DH
    _geom_hbond_distance_HA
    _geom_hbond_distance_DA
    _geom_hbond_angle_DHA
    C6 H6 O3 2_564 0.95 2.44 3.279(3) 147.7
    C20 H20 O2 1_565 0.95 2.54 3.244(3) 131.3
    C9 H9 Cg1 1_545 1.0 2.89 3.680(3) 135.5
    C12 H12B Cg1 2_454 0.99 2.88 3.591(3) 129.0
    C14 H14C Cg2 1_565 0.98 2.94 3.826(3) 150.6
_iucr_refine_instructions_details
;
TITL 1252 IN PN
CELL  0.71073 10.54520  6.30930 13.78130 90.00000 91.62600 90.00000
ZERR 2  0.00070  0.00040  0.00090  0.00000  0.00400  0.00000
LATT -1
SYMM X+ 0.50000, -Y, Z+ 0.50000
SFAC C H O S
UNIT 42 44 6 2
TEMP -100
SIZE 0.230 0.250 0.420
L.S. 15
ACTA
CONF
BOND $H
BOND
EQIV $1 0.5+X, 1-Y, -0.5+Z
EQIV $2 X, 1+Y, Z
HTAB C6 O3_$1
HTAB C20 O2_$2
MPLA 9 C1 C2 C3 C4 C5 C6 C7 O1 C8
MPLA 6 C15 C16 C17 C18 C19 C20
FMAP 2
PLAN 20
WGHT    0.046300    0.088500
FVAR       0.25707
S1    4    0.500577    0.433927    0.526661    11.00000    0.05231    0.04150 =
         0.03265   -0.00350   -0.00210   -0.00241
O1    3    0.812432    0.536960    0.387081    11.00000    0.04398    0.05288 =
         0.06179    0.01589   -0.00702   -0.00968
O2    3    0.467187    0.215181    0.539315    11.00000    0.06453    0.04195 =
         0.04000    0.00243    0.00912   -0.00411
O3    3    0.527943    0.562107    0.610264    11.00000    0.07281    0.05494 =
         0.03533   -0.00725   -0.00649   -0.00434
C1    1    0.630081    0.439545    0.452727    11.00000    0.04289    0.03962 =
         0.03631    0.00605   -0.00780   -0.00246
C2    1    0.656833    0.285936    0.378415    11.00000    0.03651    0.04374 =
         0.03151    0.01014   -0.00337    0.00363
C3    1    0.599711    0.106158    0.340202    11.00000    0.03806    0.04615 =
         0.03151    0.00746    0.00100    0.00784
AFIX  43
H3    2    0.522043    0.056948    0.365260    11.00000   -1.20000
AFIX   0
C4    1    0.655880   -0.002240    0.265279    11.00000    0.04555    0.04425 =
         0.03385    0.00759   -0.00104    0.01397
C5    1    0.773586    0.071359    0.231221    11.00000    0.04580    0.06479 =
         0.04229    0.01197    0.00814    0.01642
AFIX  43
H5    2    0.813391   -0.004319    0.180854    11.00000   -1.20000
AFIX   0
C6    1    0.831345    0.248213    0.268876    11.00000    0.04006    0.06324 =
         0.06269    0.01809    0.00787    0.00316
AFIX  43
H6    2    0.910313    0.296194    0.245666    11.00000   -1.20000
AFIX   0
C7    1    0.771325    0.353819    0.341268    11.00000    0.03932    0.05306 =
         0.04349    0.01418   -0.00337    0.00431
C8    1    0.724975    0.586534    0.454379    11.00000    0.04813    0.04579 =
         0.04347    0.01350   -0.01548   -0.00134
C9    1    0.587442   -0.189844    0.220604    11.00000    0.06860    0.04455 =
         0.03197    0.00282    0.00016    0.01741
AFIX  13
H9    2    0.569066   -0.291081    0.274238    11.00000   -1.20000
AFIX   0
C10   1    0.651532   -0.314029    0.141693    11.00000    0.08200    0.06892 =
         0.05397   -0.02115    0.00171    0.02048
AFIX  23
H10A  2    0.688055   -0.217882    0.093064    11.00000   -1.20000
H10B  2    0.719704   -0.405557    0.169360    11.00000   -1.20000
AFIX   0
C11   1    0.545720   -0.444775    0.097287    11.00000    0.09808    0.06107 =
         0.07102   -0.02422    0.00959    0.00387
AFIX  23
H11A  2    0.562563   -0.477011    0.028539    11.00000   -1.20000
H11B  2    0.536696   -0.579890    0.132957    11.00000   -1.20000
AFIX   0
C12   1    0.427942   -0.313211    0.104774    11.00000    0.09667    0.08547 =
         0.09584   -0.04092   -0.02104    0.00171
AFIX  23
H12A  2    0.358298   -0.398302    0.131640    11.00000   -1.20000
H12B  2    0.400344   -0.259545    0.040056    11.00000   -1.20000
AFIX   0
C13   1    0.462220   -0.130998    0.171926    11.00000    0.06047    0.06745 =
         0.09049   -0.02634   -0.01159    0.01438
AFIX  23
H13A  2    0.470432    0.002225    0.134674    11.00000   -1.20000
H13B  2    0.396240   -0.111422    0.220826    11.00000   -1.20000
AFIX   0
C14   1    0.753866    0.778435    0.512021    11.00000    0.07200    0.04904 =
         0.06774    0.00819   -0.02827   -0.01197
AFIX 137
H14A  2    0.825725    0.750068    0.556791    11.00000   -1.50000
H14B  2    0.679545    0.817855    0.549131    11.00000   -1.50000
H14C  2    0.775520    0.894868    0.468434    11.00000   -1.50000
AFIX   0
C15   1    0.377088    0.557200    0.458748    11.00000    0.04412    0.04029 =
         0.03660   -0.00267    0.00412   -0.00049
C16   1    0.315977    0.448518    0.383486    11.00000    0.04711    0.04058 =
         0.05003   -0.01333   -0.00279    0.00264
AFIX  43
H16   2    0.340567    0.307688    0.368489    11.00000   -1.20000
AFIX   0
C17   1    0.220528    0.544283    0.331077    11.00000    0.05225    0.05465 =
         0.05489   -0.01347   -0.00678   -0.00032
AFIX  43
H17   2    0.178591    0.468763    0.279891    11.00000   -1.20000
AFIX   0
C18   1    0.183624    0.750678    0.351368    11.00000    0.04561    0.04962 =
         0.05441   -0.00041    0.00059    0.00022
C19   1    0.246060    0.855360    0.426759    11.00000    0.06224    0.04030 =
         0.05562   -0.00748    0.00477    0.00596
AFIX  43
H19   2    0.221288    0.995760    0.442387    11.00000   -1.20000
AFIX   0
C20   1    0.343559    0.760855    0.479914    11.00000    0.06111    0.03930 =
         0.04323   -0.00737    0.00292   -0.00326
AFIX  43
H20   2    0.386735    0.836388    0.530506    11.00000   -1.20000
AFIX   0
C21   1    0.078260    0.856186    0.293852    11.00000    0.06649    0.07046 =
         0.08585    0.00158   -0.01710    0.01094
AFIX 137
H21A  2    0.112941    0.924741    0.236570    11.00000   -1.50000
H21B  2    0.037661    0.962935    0.334251    11.00000   -1.50000
H21C  2    0.015430    0.749724    0.273208    11.00000   -1.50000
HKLF 4
REM  1252 IN PN
REM R1 =  0.0430 for   3276 Fo > 4sig(Fo)  and  0.0601 for all   4144 data
REM    228 parameters refined using      2 restraints
END
WGHT      0.0532      0.0805
REM Highest difference peak  0.266,  deepest hole -0.194,  1-sigma level  0.039
Q1    1   0.4842 -0.1549  0.0419  11.00000  0.05    0.27
Q2    1   0.5008 -0.2385  0.2336  11.00000  0.05    0.22
Q3    1   0.6226 -0.1875  0.0990  11.00000  0.05    0.22
Q4    1   0.5421 -0.3142  0.0555  11.00000  0.05    0.20
Q5    1   0.6396  0.3643  0.4156  11.00000  0.05    0.17
Q6    1   0.8122  0.8544  0.5039  11.00000  0.05    0.16
Q7    1   0.6445  0.5294  0.4348  11.00000  0.05    0.15
Q8    1   0.4257  0.4963  0.4959  11.00000  0.05    0.14
Q9    1   0.6084  0.2520  0.3441  11.00000  0.05    0.14
Q10   1   0.4060 -0.1656  0.2752  11.00000  0.05    0.14
Q11   1   0.9180  0.5365  0.3787  11.00000  0.05    0.14
Q12   1   0.4059  0.6464  0.4536  11.00000  0.05    0.14
Q13   1  -0.0006  0.8730  0.3337  11.00000  0.05    0.14
Q14   1   0.4153 -0.4557  0.1592  11.00000  0.05    0.13
Q15   1   0.6026 -0.4294  0.1631  11.00000  0.05    0.13
Q16   1   0.6605  0.1549  0.3982  11.00000  0.05    0.13
Q17   1   0.5680  0.4710  0.5813  11.00000  0.05    0.13
Q18   1   0.4201 -0.1995  0.1430  11.00000  0.05    0.12
Q19   1   0.7196  0.0340  0.1918  11.00000  0.05    0.12
Q20   1   0.0921  0.8180  0.2209  11.00000  0.05    0.12
;
