# Supplementary material for: 5-Cyclo­pentyl-2-methyl-3-(4-methyl­phenyl­sulfon­yl)-1-benzo­furan
Source: Acta Crystallogr Sect E Struct Rep Online. 2014 Apr 26;70(Pt 5):o592. doi: 10.1107/S160053681400868X (PMC4011272; doi:10.1107/S160053681400868X)
Supplement: Supplementary file 2 [file e-70-0o592-Isup2.hkl]

# 
# h,k,l, Fc-squared, Fo-squared, sigma(Fo-squared) and status flag 
# 
data_I
_shelx_title ' 1252 IN PN' 
_shelx_refln_list_code          4 
_shelx_F_calc_maximum      121.28 
_exptl_crystal_F_000       376.00 
_reflns_d_resolution_high  0.7685 
 
loop_ 
 _symmetry_equiv_pos_as_xyz 
 'x, y, z' 
 'x+1/2, -y, z+1/2' 
 
_cell_length_a    10.5452 
_cell_length_b     6.3093 
_cell_length_c    13.7813 
_cell_angle_alpha  90.000 
_cell_angle_beta   91.626 
_cell_angle_gamma  90.000 
 
_shelx_F_squared_multiplier     1.000 
 
loop_ 
 _refln_index_h 
 _refln_index_k 
 _refln_index_l 
 _refln_F_squared_calc 
 _refln_F_squared_meas 
 _refln_F_squared_sigma 
 _refln_observed_status 
  -3   0 -17       43.16       44.99      6.28 o 
  -1   0 -17       71.34       81.49      7.96 o 
   1   0 -17        2.11       -3.63      4.70 o 
   3   0 -17       41.71       37.18      5.90 o 
  -3   1 -17        0.86        2.47      3.18 o 
  -2   1 -17        6.35        3.89      3.29 o 
  -1   1 -17        6.93       11.65      3.55 o 
   0   1 -17        1.18        0.09      3.16 o 
   1   1 -17       15.44       19.86      4.08 o 
   2   1 -17       10.49        3.55      3.38 o 
   3   1 -17       12.27       11.88      3.72 o 
   4   1 -17        3.01        0.95      3.36 o 
  -2   2 -17       20.34       22.99      4.20 o 
  -1   2 -17        2.28        0.31      3.09 o 
   0   2 -17        9.28        5.93      3.34 o 
   1   2 -17       22.84       22.55      4.26 o 
   2   2 -17       15.72       16.69      3.92 o 
   3   2 -17        9.95       12.74      7.28 o 
  -4   0 -16       15.42       14.13      4.69 o 
  -2   0 -16       86.46       91.33      7.38 o 
   0   0 -16      119.07      119.91      8.37 o 
   2   0 -16       19.08       21.58      8.95 o 
   4   0 -16       23.22       25.04      5.38 o 
   6   0 -16       10.15        5.80      4.29 o 
  -5   1 -16        0.78        4.73      2.92 o 
  -4   1 -16       32.52       30.42      3.81 o 
  -3   1 -16       45.03       48.22      7.90 o 
  -2   1 -16        3.94        6.83      3.21 o 
  -1   1 -16        1.24        0.66      2.90 o 
   0   1 -16       46.69       43.99      4.71 o 
   1   1 -16        9.70       10.92      3.82 o 
   2   1 -16       37.42       38.71      4.70 o 
   3   1 -16        3.81        0.98      3.06 o 
   4   1 -16       18.44       21.34      4.05 o 
   5   1 -16        2.02       -2.41      3.06 o 
   6   1 -16       17.44       16.51      4.30 o 
  -4   2 -16        0.09       -0.13      2.85 o 
  -3   2 -16       32.29       38.37      9.97 o 
  -2   2 -16        4.02        4.71      3.11 o 
  -1   2 -16       12.90       15.37      3.50 o 
   0   2 -16       32.44       31.22      4.26 o 
   1   2 -16        7.52        9.91      3.71 o 
   2   2 -16        7.70        8.20      3.69 o 
   3   2 -16       19.22       17.04      3.77 o 
   4   2 -16       15.91       13.61      3.70 o 
   5   2 -16       11.86        7.54      3.53 o 
  -3   3 -16       26.90       24.05      3.91 o 
  -2   3 -16        4.68        5.00      2.75 o 
  -1   3 -16       25.19       24.01      3.50 o 
   0   3 -16        5.41        2.86      2.63 o 
   1   3 -16       47.12       51.96      7.43 o 
   2   3 -16       36.23       35.61      3.73 o 
   3   3 -16        8.45        8.26      3.23 o 
  -7   0 -15       32.09       24.44      5.01 o 
  -5   0 -15       23.23       26.86      6.65 o 
  -3   0 -15        4.43       -0.83      3.22 o 
  -1   0 -15      119.63      110.82      7.67 o 
   1   0 -15       54.95       43.70      5.36 o 
   3   0 -15       44.13       37.38      5.39 o 
   5   0 -15       29.21       32.80      5.39 o 
   7   0 -15       10.84       11.58      4.77 o 
  -6   1 -15       32.78       35.66      4.51 o 
  -5   1 -15        2.35        0.02      2.50 o 
  -4   1 -15       23.57       17.15      3.22 o 
  -3   1 -15       43.67       38.59      3.79 o 
  -2   1 -15       52.25       51.68      4.15 o 
  -1   1 -15       48.65       46.78      3.95 o 
   0   1 -15       38.00       41.65      3.84 o 
   1   1 -15       22.81       16.41      3.07 o 
   2   1 -15        0.05       -2.51      2.51 o 
   3   1 -15       36.54       31.99      6.12 o 
   4   1 -15        7.22        4.37      3.90 o 
   5   1 -15       12.98       12.38      3.73 o 
   6   1 -15        3.10        4.34      3.14 o 
   7   1 -15       32.90       38.06      4.90 o 
  -6   2 -15       30.20       27.17      4.13 o 
  -5   2 -15        3.42       -0.75      2.65 o 
  -4   2 -15       11.51        8.89      3.23 o 
  -3   2 -15        0.95        2.79      2.78 o 
  -2   2 -15       63.47       61.88      4.98 o 
  -1   2 -15       20.63       17.16      4.12 o 
   0   2 -15        9.70        9.87      2.82 o 
   1   2 -15       45.70       39.91      5.93 o 
   2   2 -15        9.34        5.07      2.97 o 
   3   2 -15       11.97       11.30      3.28 o 
   4   2 -15       18.13       19.24      3.71 o 
   5   2 -15        0.75       -2.51      3.52 o 
   6   2 -15       25.16       21.83      3.91 o 
  -5   3 -15        0.95        0.15      2.87 o 
  -4   3 -15       18.99       19.54      3.23 o 
  -3   3 -15        2.80        5.39      2.57 o 
  -2   3 -15       25.79       32.78      5.48 o 
  -1   3 -15        7.88        8.24      2.48 o 
   0   3 -15        3.33        1.80      2.21 o 
   1   3 -15        6.76        9.14      2.42 o 
   2   3 -15       93.91      103.59      6.61 o 
   3   3 -15       20.45       17.52      2.79 o 
   4   3 -15       16.68       17.12      2.68 o 
   5   3 -15        1.13        2.92      2.87 o 
  -3   4 -15        0.96        4.85      6.07 o 
  -2   4 -15       30.53       28.05      5.51 o 
  -1   4 -15        5.01        7.45      3.72 o 
   0   4 -15       22.24       29.37      4.78 o 
   1   4 -15        9.59       18.38      4.33 o 
   2   4 -15       32.91       44.36      5.81 o 
   3   4 -15        2.18        6.23      5.64 o 
  -8   0 -14       24.04       21.49      4.23 o 
  -6   0 -14       36.37       30.02      4.05 o 
  -4   0 -14       58.89       45.48      5.61 o 
  -2   0 -14      143.42      152.73     10.92 o 
   0   0 -14      171.80      164.43      8.25 o 
   2   0 -14       56.04       66.99      5.98 o 
   4   0 -14       43.33       37.47      5.24 o 
   6   0 -14       47.25       42.22      5.68 o 
   8   0 -14        7.29        7.71      4.40 o 
  -8   1 -14       12.75       20.48      7.43 o 
  -7   1 -14       43.73       40.51      3.59 o 
  -6   1 -14       14.94       10.94      2.55 o 
  -5   1 -14       23.99       23.59      2.87 o 
  -4   1 -14       30.22       30.16      3.03 o 
  -3   1 -14       27.67       23.03      2.79 o 
  -2   1 -14       55.03       53.01      4.29 o 
  -1   1 -14        4.03        4.78      2.41 o 
   0   1 -14      225.01      230.91      7.01 o 
   1   1 -14       42.87       38.59      3.53 o 
   2   1 -14       21.45       22.64      3.06 o 
   3   1 -14        0.59       -0.76      2.14 o 
   4   1 -14       21.06       20.93      3.69 o 
   5   1 -14        2.63        1.02      2.92 o 
   6   1 -14       64.40       59.08      6.13 o 
   7   1 -14        4.09        4.19      3.32 o 
   8   1 -14       15.24       13.49      4.78 o 
  -7   2 -14       14.78       15.74      4.33 o 
  -6   2 -14        5.70        5.03      2.92 o 
  -5   2 -14       13.07       13.79      3.14 o 
  -4   2 -14       20.52       19.20      3.05 o 
  -3   2 -14       16.69       15.34      2.84 o 
  -2   2 -14       24.26       24.19      3.83 o 
  -1   2 -14       30.90       34.44      3.46 o 
   0   2 -14      112.83      112.83      4.44 o 
   1   2 -14       50.09       46.85      3.29 o 
   2   2 -14       57.27       62.70      5.39 o 
   3   2 -14       25.72       22.19      2.69 o 
   4   2 -14       39.57       37.76      3.69 o 
   5   2 -14       44.16       48.28      6.77 o 
   6   2 -14       38.52       40.21      6.72 o 
   7   2 -14       10.27        8.12      5.92 o 
   8   2 -14       12.38       16.48      4.82 o 
  -6   3 -14        4.10        0.12      3.19 o 
  -5   3 -14       24.38       30.03      3.84 o 
  -4   3 -14        7.51        8.46      2.31 o 
  -3   3 -14       25.09       29.80      2.83 o 
  -2   3 -14        7.74        8.26      2.20 o 
  -1   3 -14       15.95       20.45      2.56 o 
   0   3 -14       25.32       27.91      2.71 o 
   1   3 -14        0.24        3.23      1.86 o 
   2   3 -14        8.60        3.85      2.02 o 
   3   3 -14       60.89       63.26      3.68 o 
   4   3 -14        0.73       -1.84      1.84 o 
   5   3 -14       30.39       32.57      3.35 o 
   6   3 -14       17.76       23.45      3.75 o 
   7   3 -14        3.82        4.23      3.60 o 
  -5   4 -14       17.84       23.05      8.49 o 
  -4   4 -14        0.26       -1.22      3.25 o 
  -3   4 -14       29.80       28.17      3.54 o 
  -2   4 -14        0.08       -0.82      2.47 o 
  -1   4 -14       18.19       22.48      3.34 o 
   0   4 -14        1.65        2.21      2.59 o 
   1   4 -14       31.39       37.14      3.70 o 
   2   4 -14        0.25       -2.43      2.43 o 
   3   4 -14       13.62       14.66      3.20 o 
   4   4 -14        4.57        4.97      2.97 o 
   5   4 -14       12.07        7.78      5.46 o 
  -1   5 -14       17.03       22.66      5.46 o 
   0   5 -14        8.78        3.69      3.66 o 
   1   5 -14       13.19       12.33      4.89 o 
  -9   0 -13       54.06       58.86      5.43 o 
  -7   0 -13       27.40       30.76      4.14 o 
  -5   0 -13       88.97       97.13      5.63 o 
  -3   0 -13       53.02       62.38      4.50 o 
  -1   0 -13      285.74      281.02     10.54 o 
   1   0 -13      175.61      177.94      8.36 o 
   3   0 -13        2.77        3.27      5.31 o 
   5   0 -13      111.21      113.07      7.22 o 
   7   0 -13       26.99       32.28      5.25 o 
   9   0 -13       16.35       15.47      9.02 o 
  -8   1 -13        2.81        0.83      2.63 o 
  -7   1 -13        5.99        4.76      2.38 o 
  -6   1 -13       62.35       63.67      3.46 o 
  -5   1 -13       62.13       57.61      3.25 o 
  -4   1 -13       39.66       37.64      3.14 o 
  -3   1 -13        2.23       -0.15      1.71 o 
  -2   1 -13       15.70       16.10      1.97 o 
  -1   1 -13      214.69      213.69      5.13 o 
   0   1 -13        6.79        3.49      1.68 o 
   1   1 -13      160.30      156.17      4.39 o 
   2   1 -13       31.13       29.29      2.50 o 
   3   1 -13       41.89       37.32      3.38 o 
   4   1 -13       49.65       55.86      3.87 o 
   5   1 -13       26.88       25.92      3.20 o 
   6   1 -13       13.79        8.03      3.24 o 
   7   1 -13       56.78       62.47      5.20 o 
   8   1 -13        4.98        2.66      5.49 o 
   9   1 -13       22.86       19.65      5.08 o 
  -8   2 -13       14.86       16.66      4.63 o 
  -7   2 -13        5.09        5.41      3.87 o 
  -6   2 -13       14.73       14.88      3.30 o 
  -5   2 -13        2.71        1.92      2.52 o 
  -4   2 -13        7.14        6.08      1.99 o 
  -3   2 -13       41.92       35.81      2.93 o 
  -2   2 -13       79.57       84.78      3.94 o 
  -1   2 -13       28.89       29.92      2.66 o 
   0   2 -13       44.93       46.25      3.07 o 
   1   2 -13       19.84       15.08      2.23 o 
   2   2 -13       71.39       83.54      4.84 o 
   3   2 -13       80.50       83.76      4.17 o 
   4   2 -13       37.39       41.30      3.12 o 
   5   2 -13       98.29       93.10      6.06 o 
   6   2 -13        9.08        7.92      4.65 o 
   7   2 -13       16.38       18.62      4.41 o 
   8   2 -13        0.45        0.40      3.62 o 
   9   2 -13       24.17       27.10      5.23 o 
  -7   3 -13        1.09        2.13      3.17 o 
  -6   3 -13       28.16       27.68      3.55 o 
  -5   3 -13        1.35       -0.19      2.10 o 
  -4   3 -13        9.77       11.97      2.25 o 
  -3   3 -13       10.77       10.85      2.12 o 
  -2   3 -13       47.20       52.30      3.18 o 
  -1   3 -13       18.84       13.67      2.17 o 
   0   3 -13       33.40       35.76      5.54 o 
   1   3 -13       17.46       11.52      2.73 o 
   2   3 -13       10.24        8.46      2.58 o 
   3   3 -13        6.36        7.75      2.01 o 
   4   3 -13       81.68       80.06      5.20 o 
   5   3 -13        3.83        1.51      2.03 o 
   6   3 -13        7.47       11.42      2.93 o 
   7   3 -13        3.87        3.01      3.82 o 
   8   3 -13        5.13        2.07      5.08 o 
  -6   4 -13       46.47       60.67     10.92 o 
  -5   4 -13        2.73        4.51      3.73 o 
  -4   4 -13       26.05       29.26      3.44 o 
  -3   4 -13        0.23       -2.29      2.29 o 
  -2   4 -13       22.89       24.01      3.29 o 
  -1   4 -13       12.25       13.01      2.79 o 
   0   4 -13       20.91       24.09      3.15 o 
   1   4 -13        1.56        1.42      2.35 o 
   2   4 -13       21.38       26.08      3.26 o 
   3   4 -13        1.04       -2.39      2.39 o 
   4   4 -13       11.65       10.77      4.60 o 
   5   4 -13        2.24        0.46      3.34 o 
   6   4 -13       11.02       24.90      6.08 o 
  -4   5 -13        7.38       22.30      7.89 o 
  -3   5 -13        7.14        4.60      5.31 o 
  -2   5 -13        2.24        3.80      3.38 o 
  -1   5 -13       44.01       50.71      5.15 o 
   0   5 -13       49.72       56.50      5.36 o 
   1   5 -13        9.84       13.22      3.87 o 
   2   5 -13       22.52       28.76      4.53 o 
   3   5 -13       20.58       14.33      9.10 o 
   4   5 -13        0.58       -0.21      4.57 o 
  -8   0 -12       44.26       46.73      4.55 o 
  -6   0 -12      113.68      113.28      6.97 o 
  -4   0 -12      157.25      145.41      5.99 o 
  -2   0 -12      291.93      320.53      8.91 o 
   0   0 -12      358.45      339.86      8.74 o 
   2   0 -12      123.32      115.36      6.39 o 
   4   0 -12       98.30       96.25      6.41 o 
   6   0 -12       43.86       53.42      5.84 o 
   8   0 -12       21.58       20.73      5.16 o 
  10   0 -12        2.27        1.52      5.01 o 
  -9   1 -12       18.63       26.03      3.50 o 
  -8   1 -12       43.23       42.84      3.83 o 
  -7   1 -12       18.39       21.24      2.51 o 
  -6   1 -12       61.31       64.26      3.34 o 
  -5   1 -12       39.28       39.92      2.69 o 
  -4   1 -12       89.23       90.02      3.02 o 
  -3   1 -12       17.11       13.00      1.77 o 
  -2   1 -12      133.43      134.59      4.34 o 
  -1   1 -12      121.63      123.83      3.48 o 
   0   1 -12      234.38      223.72      5.04 o 
   1   1 -12        2.65        1.00      1.42 o 
   2   1 -12      119.13      121.86      4.44 o 
   3   1 -12        1.76       -0.71      1.47 o 
   4   1 -12      153.43      142.53      4.27 o 
   5   1 -12       52.74       52.39      3.25 o 
   6   1 -12        4.00        1.08      2.19 o 
   7   1 -12        8.15        7.45      4.47 o 
   8   1 -12       27.62       24.76      4.02 o 
   9   1 -12        4.10        6.85      5.16 o 
  10   1 -12       11.59       12.05      4.64 o 
  -9   2 -12        0.74       -3.28      3.28 o 
  -8   2 -12       21.62       23.23      3.41 o 
  -7   2 -12       56.20       61.58     10.92 o 
  -6   2 -12       28.04       27.77      4.72 o 
  -5   2 -12       19.24       20.17      3.11 o 
  -4   2 -12       17.52       16.07      2.22 o 
  -3   2 -12       13.02        9.91      1.98 o 
  -2   2 -12      238.19      242.77      8.13 o 
  -1   2 -12       18.15       16.50      2.13 o 
   0   2 -12       50.52       58.34      4.01 o 
   1   2 -12        3.02        4.51      1.70 o 
   2   2 -12       73.61       76.61      3.63 o 
   3   2 -12      135.07      123.02      4.26 o 
   4   2 -12       29.24       33.97      2.74 o 
   5   2 -12        4.74        7.58      2.10 o 
   6   2 -12       36.72       37.58      3.42 o 
   7   2 -12       24.38       27.09      4.52 o 
   8   2 -12       21.36       22.35      4.50 o 
   9   2 -12        4.93        4.64      3.64 o 
  -8   3 -12        6.10        9.02      3.79 o 
  -7   3 -12       17.31       20.71      3.16 o 
  -6   3 -12        9.81       10.84      2.69 o 
  -5   3 -12       12.54       12.01      2.32 o 
  -4   3 -12        5.38        2.36      1.74 o 
  -3   3 -12        3.72        3.09      1.69 o 
  -2   3 -12       31.47       35.26      2.63 o 
  -1   3 -12       36.09       34.92      3.61 o 
   0   3 -12       25.97       25.54      2.34 o 
   1   3 -12        0.07       -0.86      1.46 o 
   2   3 -12        2.32        2.55      1.75 o 
   3   3 -12      131.25      127.51      4.30 o 
   4   3 -12       51.03       54.03      3.17 o 
   5   3 -12       24.26       23.61      2.82 o 
   6   3 -12        0.65       -1.86      2.21 o 
   7   3 -12       24.29       33.77      3.98 o 
   8   3 -12        7.06        3.95      3.11 o 
   9   3 -12       25.34       32.18      4.87 o 
  -7   4 -12       60.00       46.26     10.01 o 
  -6   4 -12       21.19       18.70      4.60 o 
  -5   4 -12        2.93        4.25      3.28 o 
  -4   4 -12       14.67       12.11      2.81 o 
  -3   4 -12       16.06       15.07      2.74 o 
  -2   4 -12        7.07        7.44      3.26 o 
  -1   4 -12       47.65       45.66      4.23 o 
   0   4 -12       13.36        9.53      3.17 o 
   1   4 -12       10.15       13.59      2.66 o 
   2   4 -12        4.63        4.93      2.36 o 
   3   4 -12       75.40       84.16      8.19 o 
   4   4 -12        3.88        0.88      2.33 o 
   5   4 -12        8.64       12.72      4.76 o 
   6   4 -12        1.31       -2.12      4.08 o 
   7   4 -12        8.43       13.01      5.27 o 
  -5   5 -12       24.44       23.36      8.04 o 
  -4   5 -12        8.84        9.40      6.52 o 
  -3   5 -12        6.20        7.29      3.89 o 
  -2   5 -12       16.59       12.80      2.97 o 
  -1   5 -12        2.84        4.72      2.54 o 
   0   5 -12       27.16       29.30      4.71 o 
   1   5 -12       26.72       30.93      3.42 o 
   2   5 -12        2.57        4.85      2.61 o 
   3   5 -12       12.77        6.00      9.10 o 
   4   5 -12       22.32       29.74      5.72 o 
   5   5 -12       18.33       22.24      6.37 o 
   6   5 -12        7.38       16.40      5.35 o 
  -1   6 -12        2.88        4.23      3.52 o 
   0   6 -12       11.33       10.02      4.33 o 
   1   6 -12        0.75        0.03      3.38 o 
  -9   0 -11       36.20       30.26      4.38 o 
  -7   0 -11       52.67       46.97      4.23 o 
  -5   0 -11      139.34      125.06      5.60 o 
  -3   0 -11      521.78      507.59      8.75 o 
  -1   0 -11      326.54      353.77      7.54 o 
   1   0 -11      234.03      242.69      6.06 o 
   3   0 -11      185.07      181.97      5.36 o 
   5   0 -11       28.51       28.65      4.15 o 
   7   0 -11       68.99       86.99      6.56 o 
   9   0 -11       33.59       31.20      5.10 o 
 -10   1 -11       10.41       17.49      3.97 o 
  -9   1 -11       47.78       51.35      4.09 o 
  -8   1 -11        4.87        6.80      2.11 o 
  -7   1 -11       87.71       81.23      3.67 o 
  -6   1 -11        8.19        6.86      1.80 o 
  -5   1 -11       24.69       23.65      2.01 o 
  -4   1 -11       26.69       33.02      2.02 o 
  -3   1 -11      200.94      209.06      4.38 o 
  -2   1 -11       26.14       26.79      2.00 o 
  -1   1 -11       27.80       24.88      1.84 o 
   0   1 -11      111.02      116.80      3.52 o 
   1   1 -11      132.86      125.25      3.57 o 
   2   1 -11      131.00      130.50      3.68 o 
   3   1 -11       76.17       73.71      3.07 o 
   4   1 -11       49.31       48.92      2.67 o 
   5   1 -11      226.55      229.49      5.62 o 
   6   1 -11       48.32       49.85      3.63 o 
   7   1 -11       23.16       21.70      2.87 o 
   8   1 -11       15.97        9.91      3.22 o 
   9   1 -11        6.81        8.26      3.92 o 
  10   1 -11        9.74        7.22      6.22 o 
 -10   2 -11        0.35        4.55      6.52 o 
  -9   2 -11        3.79        7.65      3.45 o 
  -8   2 -11       11.75        9.46      3.17 o 
  -7   2 -11       41.82       41.97      4.38 o 
  -6   2 -11       54.15       54.82      3.56 o 
  -5   2 -11       11.44        5.99      1.96 o 
  -4   2 -11       89.94       93.85      3.67 o 
  -3   2 -11       15.80       15.49      1.83 o 
  -2   2 -11       30.46       36.35      2.31 o 
  -1   2 -11       69.31       69.92      2.94 o 
   0   2 -11       12.02       15.60      1.77 o 
   1   2 -11      233.12      224.60      5.35 o 
   2   2 -11       40.81       36.80      2.57 o 
   3   2 -11      134.27      118.07      5.71 o 
   4   2 -11       93.41      103.63      3.86 o 
   5   2 -11       82.83       82.27      4.65 o 
   6   2 -11       13.26       14.15      2.59 o 
   7   2 -11       45.68       54.47      4.53 o 
   8   2 -11       46.87       47.32     12.21 o 
   9   2 -11        1.00       -3.00      3.00 o 
  10   2 -11        2.00        1.06      3.80 o 
  -9   3 -11        2.68       -1.48      3.12 o 
  -8   3 -11       10.68       12.32      3.67 o 
  -7   3 -11        3.39        2.51      2.23 o 
  -6   3 -11       10.67       13.77      2.66 o 
  -5   3 -11        5.93        4.29      1.86 o 
  -4   3 -11       23.33       24.72      2.34 o 
  -3   3 -11       55.47       46.21      2.75 o 
  -2   3 -11       46.68       42.19      2.63 o 
  -1   3 -11       42.18       37.49      2.60 o 
   0   3 -11       64.55       67.12      3.10 o 
   1   3 -11       35.70       46.49      2.90 o 
   2   3 -11       56.49       62.36      3.20 o 
   3   3 -11        1.22        2.64      1.46 o 
   4   3 -11        8.59       11.94      2.14 o 
   5   3 -11       23.15       23.31      2.58 o 
   6   3 -11       15.04       12.82      2.82 o 
   7   3 -11        1.62        4.89      2.58 o 
   8   3 -11       23.91       22.86      3.56 o 
   9   3 -11        4.20        4.98      4.55 o 
  -8   4 -11        8.92       19.41      7.89 o 
  -7   4 -11       10.06       13.82      4.40 o 
  -6   4 -11      140.88      152.12     13.35 o 
  -5   4 -11       37.28       36.15      6.75 o 
  -4   4 -11        4.89        6.49      2.20 o 
  -3   4 -11        3.42        2.86      2.01 o 
  -2   4 -11       42.99       50.59      4.31 o 
  -1   4 -11       13.83       19.54      2.68 o 
   0   4 -11       50.84       52.25      7.79 o 
   1   4 -11       21.36       21.29      2.76 o 
   2   4 -11       77.02       75.40      4.18 o 
   3   4 -11       13.03        9.78      2.76 o 
   4   4 -11       25.70       24.95      3.65 o 
   5   4 -11        6.78        5.82      3.97 o 
   6   4 -11        6.73       11.07      4.70 o 
   7   4 -11        1.02       -3.79      3.79 o 
   8   4 -11        2.51        6.97      5.03 o 
  -6   5 -11       46.18       67.80     11.07 o 
  -5   5 -11       17.24       15.17      6.67 o 
  -4   5 -11        7.32       14.06      7.51 o 
  -3   5 -11       25.12       30.25      5.49 o 
  -2   5 -11       22.72       24.70      3.09 o 
  -1   5 -11       17.04       18.34      2.84 o 
   0   5 -11        9.02        7.93      2.38 o 
   1   5 -11       19.25       22.91      2.93 o 
   2   5 -11       32.79       35.54      3.39 o 
   3   5 -11        3.01        5.56      2.51 o 
   4   5 -11        3.70        2.84      4.00 o 
   5   5 -11       13.80       15.87      4.99 o 
   6   5 -11        9.12       13.54      5.17 o 
   7   5 -11        5.14       11.81      5.16 o 
  -3   6 -11       26.25       35.32      5.38 o 
  -2   6 -11        6.42       14.15      4.33 o 
  -1   6 -11       16.31       17.70      3.81 o 
   0   6 -11        0.07        0.87      3.17 o 
   1   6 -11       17.86       21.79      4.08 o 
   2   6 -11       38.36       43.66      5.86 o 
   3   6 -11       32.98       39.38      6.03 o 
   4   6 -11        1.65        3.88      4.40 o 
 -10   0 -10       46.98       64.10      6.38 o 
  -8   0 -10      186.61      205.50      7.56 o 
  -6   0 -10       12.88        7.97      2.53 o 
  -4   0 -10     1113.98     1166.35     19.93 o 
  -2   0 -10       93.18       96.43      3.55 o 
   0   0 -10      312.96      314.43      6.73 o 
   2   0 -10      589.07      579.59     10.27 o 
   4   0 -10      113.69      101.32      4.18 o 
   6   0 -10       99.24       94.01      6.23 o 
   8   0 -10       95.37       96.35     14.86 o 
  10   0 -10       10.28       22.14      5.92 o 
 -10   1 -10        3.00        0.61      2.56 o 
  -9   1 -10       13.40       13.81      2.54 o 
  -8   1 -10       92.04       90.38      3.80 o 
  -7   1 -10       34.54       39.10      2.71 o 
  -6   1 -10       45.64       42.03      2.34 o 
  -5   1 -10       33.64       31.12      2.07 o 
  -4   1 -10      318.30      324.23      5.68 o 
  -3   1 -10      111.11      110.46      2.82 o 
  -2   1 -10      234.21      220.70      4.77 o 
  -1   1 -10        5.44        4.40      1.03 o 
   0   1 -10       39.22       34.61      1.72 o 
   1   1 -10      205.57      205.32      4.64 o 
   2   1 -10      341.02      343.81      5.49 o 
   3   1 -10      210.97      197.09      4.66 o 
   4   1 -10       30.96       30.67      2.19 o 
   5   1 -10       46.56       52.45      3.10 o 
   6   1 -10      146.72      151.71      4.65 o 
   7   1 -10       42.27       39.22      3.22 o 
   8   1 -10       19.06       20.57      3.35 o 
   9   1 -10        1.20        1.83      3.30 o 
  10   1 -10        1.91        0.12      3.56 o 
  11   1 -10        2.98       13.20      5.61 o 
 -10   2 -10        1.27        0.24      2.56 o 
  -9   2 -10       27.78       29.56      3.96 o 
  -8   2 -10       34.62       29.38      3.49 o 
  -7   2 -10       19.22       19.39      2.24 o 
  -6   2 -10       37.19       39.00      2.56 o 
  -5   2 -10       19.08       22.52      2.14 o 
  -4   2 -10       94.37       92.40      2.91 o 
  -3   2 -10       71.36       76.11      2.63 o 
  -2   2 -10       35.46       29.35      1.96 o 
  -1   2 -10       13.73       10.08      1.77 o 
   0   2 -10       27.28       27.22      1.88 o 
   1   2 -10       24.85       25.62      1.88 o 
   2   2 -10       74.21       71.66      4.59 o 
   3   2 -10       92.59       98.95      3.56 o 
   4   2 -10       47.95       48.49      3.58 o 
   5   2 -10       27.59       25.82      2.60 o 
   6   2 -10       96.84      102.72      4.39 o 
   7   2 -10       22.09       22.99      3.33 o 
   8   2 -10       33.18       34.09      3.86 o 
   9   2 -10       35.03       36.46      4.82 o 
  10   2 -10        3.75        0.24      3.37 o 
  11   2 -10        5.12        3.15      3.82 o 
  -9   3 -10       10.66       16.40      4.02 o 
  -8   3 -10       29.38       34.13      3.28 o 
  -7   3 -10       31.35       27.78      2.92 o 
  -6   3 -10        4.09        3.52      1.88 o 
  -5   3 -10       23.45       19.73      2.28 o 
  -4   3 -10       71.32       77.34      3.32 o 
  -3   3 -10        4.71        4.82      1.56 o 
  -2   3 -10      128.81      137.77      3.96 o 
  -1   3 -10      165.80      159.58      4.23 o 
   0   3 -10       50.91       58.22      2.79 o 
   1   3 -10      262.16      263.31      6.43 o 
   2   3 -10       31.45       26.37      2.58 o 
   3   3 -10      264.45      270.03      6.50 o 
   4   3 -10        3.23        0.29      1.52 o 
   5   3 -10       13.48       13.77      2.08 o 
   6   3 -10        5.59        3.53      2.25 o 
   7   3 -10       31.16       36.92      3.65 o 
   8   3 -10        3.01        7.78      2.77 o 
   9   3 -10       41.64       47.48      4.58 o 
  10   3 -10        1.12        1.39      6.14 o 
  -9   4 -10        7.57       16.53      8.34 o 
  -8   4 -10       13.79       13.42      4.18 o 
  -7   4 -10       51.14       47.68      5.61 o 
  -6   4 -10       50.25       42.00      6.29 o 
  -5   4 -10      145.83      135.18      7.10 o 
  -4   4 -10       82.06       82.57      4.18 o 
  -3   4 -10        1.79        1.04      1.88 o 
  -2   4 -10       16.84       15.90      2.39 o 
  -1   4 -10       19.64       13.21      2.37 o 
   0   4 -10       46.21       49.47      4.68 o 
   1   4 -10      171.30      169.10      8.84 o 
   2   4 -10       31.02       31.96      5.89 o 
   3   4 -10      130.57      135.01      7.43 o 
   4   4 -10        3.50        0.67      2.35 o 
   5   4 -10       35.33       49.97     12.82 o 
   6   4 -10        5.63        1.73      3.64 o 
   7   4 -10       32.73       35.18      5.89 o 
   8   4 -10        1.17        3.41      4.45 o 
   9   4 -10       17.63       21.16      5.78 o 
  -7   5 -10        1.84       10.31      6.98 o 
  -6   5 -10        5.98        3.03      5.76 o 
  -5   5 -10       12.59       11.96      3.62 o 
  -4   5 -10       34.88       37.56      5.31 o 
  -3   5 -10        3.14        2.38      2.30 o 
  -2   5 -10       32.49       42.32      3.39 o 
  -1   5 -10        3.74       -0.08      1.94 o 
   0   5 -10       14.77       16.72      2.64 o 
   1   5 -10      109.39      110.40      4.69 o 
   2   5 -10       11.05       12.27      2.58 o 
   3   5 -10       42.60       46.84      4.39 o 
   4   5 -10        0.51        1.77      3.61 o 
   5   5 -10        0.02       -3.01      3.43 o 
   6   5 -10        9.42       12.07      4.44 o 
   7   5 -10       23.60       30.01      5.82 o 
  -5   6 -10        0.84        2.43      6.98 o 
  -4   6 -10       28.79       41.25      9.25 o 
  -3   6 -10        5.73        3.05      3.56 o 
  -2   6 -10       16.72       23.14      4.54 o 
  -1   6 -10        2.16        2.68      4.28 o 
   0   6 -10        6.31        8.51      3.31 o 
   1   6 -10        8.61        8.85      3.32 o 
   2   6 -10       21.49       17.62      4.52 o 
   3   6 -10       41.35       48.41      8.04 o 
   4   6 -10        2.95        0.46      3.81 o 
   5   6 -10        5.11        6.83      4.37 o 
 -11   0  -9       17.35       18.31      4.70 o 
  -9   0  -9       54.00       58.41      4.61 o 
  -7   0  -9      124.04      112.41      5.28 o 
  -5   0  -9      405.18      397.10      9.11 o 
  -3   0  -9      437.12      424.86      7.16 o 
  -1   0  -9      201.33      196.60      4.33 o 
   1   0  -9      231.98      204.21      4.98 o 
   3   0  -9      658.21      636.03     10.90 o 
   5   0  -9      431.03      438.75     10.37 o 
   7   0  -9       54.56       50.68      4.99 o 
   9   0  -9       15.16       20.36      4.11 o 
  11   0  -9       23.57       23.96      6.37 o 
 -11   1  -9       46.42       51.12      4.87 o 
 -10   1  -9       16.09       15.70      2.70 o 
  -9   1  -9        1.22       -1.91      1.91 o 
  -8   1  -9        2.72        2.50      1.68 o 
  -7   1  -9       48.72       55.50      2.43 o 
  -6   1  -9      219.55      220.17      4.18 o 
  -5   1  -9      148.32      150.84      3.34 o 
  -4   1  -9        5.49        2.56      1.07 o 
  -3   1  -9      358.00      366.23      4.87 o 
  -2   1  -9      109.99      109.25      2.40 o 
  -1   1  -9      174.65      170.76      2.97 o 
   0   1  -9       21.68       23.23      1.34 o 
   1   1  -9       86.21       90.43      2.27 o 
   2   1  -9       87.71       88.24      2.55 o 
   3   1  -9      182.60      180.59      3.44 o 
   4   1  -9      157.51      161.61      3.89 o 
   5   1  -9       26.22       25.11      2.26 o 
   6   1  -9       24.33       25.57      2.91 o 
   7   1  -9       37.77       45.33      2.95 o 
   8   1  -9       21.88       18.64      2.78 o 
   9   1  -9       19.48       28.76      4.40 o 
  10   1  -9        1.19       -1.77      3.06 o 
  11   1  -9        9.79       10.01      4.55 o 
 -11   2  -9        8.74       10.16      4.02 o 
 -10   2  -9        7.27        7.69      2.79 o 
  -9   2  -9        1.65        0.95      2.15 o 
  -8   2  -9        0.77       -0.48      1.58 o 
  -7   2  -9       42.71       45.51      2.80 o 
  -6   2  -9       24.27       24.58      1.81 o 
  -5   2  -9       21.26       17.95      1.76 o 
  -4   2  -9        5.75        3.92      1.27 o 
  -3   2  -9       71.62       64.51      2.31 o 
  -2   2  -9        8.48        9.81      1.23 o 
  -1   2  -9       45.14       48.93      2.04 o 
   0   2  -9      212.06      235.70      4.18 o 
   1   2  -9       28.69       28.84      1.69 o 
   2   2  -9       59.79       69.14      4.05 o 
   3   2  -9      169.55      159.39      4.68 o 
   4   2  -9      100.55      105.02      3.94 o 
   5   2  -9       65.31       62.41      4.18 o 
   6   2  -9        6.20        8.03      1.95 o 
   7   2  -9       30.07       29.21      3.80 o 
   8   2  -9       82.16       82.38      5.08 o 
   9   2  -9       13.94       18.77      3.44 o 
  10   2  -9       13.54        8.10      3.63 o 
  11   2  -9        0.96        2.12      3.65 o 
 -10   3  -9       11.86       15.30      5.46 o 
  -9   3  -9        1.34        0.44      2.07 o 
  -8   3  -9        6.79        7.70      2.27 o 
  -7   3  -9        7.66        9.73      2.17 o 
  -6   3  -9      133.22      143.75      5.17 o 
  -5   3  -9      136.56      129.86      4.27 o 
  -4   3  -9       45.76       45.87      2.52 o 
  -3   3  -9      126.93      134.45      3.73 o 
  -2   3  -9        3.39        7.09      1.77 o 
  -1   3  -9       88.14       94.50      3.64 o 
   0   3  -9       44.34       47.47      2.36 o 
   1   3  -9       43.12       43.08      2.32 o 
   2   3  -9      259.59      257.69      5.25 o 
   3   3  -9      164.14      182.97      5.30 o 
   4   3  -9      107.03      113.26      3.99 o 
   5   3  -9        6.36        8.61      1.80 o 
   6   3  -9        1.41       -0.01      1.88 o 
   7   3  -9       24.43       26.61      3.14 o 
   8   3  -9       71.71       80.56     10.01 o 
   9   3  -9        5.17        5.02      2.72 o 
  10   3  -9        7.38       12.26      3.24 o 
  -9   4  -9        1.17       -1.23      3.50 o 
  -8   4  -9        2.16       -0.89      3.42 o 
  -7   4  -9       20.92       18.64      4.04 o 
  -6   4  -9      101.07       87.37      5.53 o 
  -5   4  -9       24.93       24.11      3.40 o 
  -4   4  -9      101.75      103.50      4.97 o 
  -3   4  -9        2.79        2.46      1.73 o 
  -2   4  -9       75.93       95.79      4.29 o 
  -1   4  -9       85.57       90.97      3.93 o 
   0   4  -9       63.52       62.20      3.52 o 
   1   4  -9       73.78       73.04      3.75 o 
   2   4  -9      178.10      174.80      6.47 o 
   3   4  -9       44.58       52.61      4.10 o 
   4   4  -9       19.21       18.87      2.93 o 
   5   4  -9        0.60        2.47      2.95 o 
   6   4  -9       25.63       32.79      5.01 o 
   7   4  -9       17.81       27.55      5.17 o 
   8   4  -9       43.56       53.03      6.63 o 
   9   4  -9        0.26        3.96      4.57 o 
  -8   5  -9        2.49       -1.97      6.52 o 
  -7   5  -9        7.80       17.29      7.58 o 
  -6   5  -9       31.14       29.63      4.52 o 
  -5   5  -9        8.60       12.59      3.45 o 
  -4   5  -9       10.63       15.95      3.44 o 
  -3   5  -9       23.69       27.61      3.07 o 
  -2   5  -9       20.60       23.94      2.69 o 
  -1   5  -9       21.33       19.28      2.85 o 
   0   5  -9       69.16       74.46      3.88 o 
   1   5  -9       29.49       28.98      2.85 o 
   2   5  -9       39.99       45.16      4.05 o 
   3   5  -9       10.97       13.20      2.92 o 
   4   5  -9       36.97       37.63      5.06 o 
   5   5  -9        3.80        3.68      3.51 o 
   6   5  -9        7.39        7.80      4.05 o 
   7   5  -9        5.52        5.46      4.17 o 
   8   5  -9       21.50       20.19      6.07 o 
  -6   6  -9        5.65       11.38      7.13 o 
  -5   6  -9       22.40       28.67      8.49 o 
  -4   6  -9        3.81        6.07      6.07 o 
  -3   6  -9       18.17       23.21      7.13 o 
  -2   6  -9        2.47        1.37      2.31 o 
  -1   6  -9        7.68        5.57      2.27 o 
   0   6  -9        5.89        8.34      2.40 o 
   1   6  -9       35.37       36.45      3.31 o 
   2   6  -9       25.72       29.01      3.66 o 
   3   6  -9       15.28       19.42      4.44 o 
   4   6  -9       21.99       26.18     10.01 o 
   5   6  -9        5.35        5.97      4.19 o 
   6   6  -9        5.32        8.01      4.52 o 
  -1   7  -9       17.27       22.76      5.84 o 
   0   7  -9        5.69        6.36      5.50 o 
   1   7  -9        0.42        0.66      3.51 o 
 -12   0  -8       90.49       83.87     10.62 o 
 -10   0  -8        2.52        5.01      3.48 o 
  -8   0  -8      131.69      143.43      6.38 o 
  -6   0  -8      769.69      770.88     12.93 o 
  -4   0  -8      499.83      492.08      8.85 o 
  -2   0  -8      227.51      224.32      4.51 o 
   0   0  -8      393.42      369.62      6.75 o 
   2   0  -8      417.37      463.41      8.32 o 
   4   0  -8       89.70       90.48      4.20 o 
   6   0  -8      481.42      489.66     11.04 o 
   8   0  -8       62.37       69.32      5.36 o 
  10   0  -8        1.67       -1.97      3.79 o 
  12   0  -8       19.93       22.75      6.22 o 
 -11   1  -8        3.88        5.04      3.08 o 
 -10   1  -8       70.74       71.05      3.90 o 
  -9   1  -8        8.47        9.24      2.21 o 
  -8   1  -8       15.59       16.58      1.98 o 
  -7   1  -8        9.94       10.78      1.39 o 
  -6   1  -8      191.55      185.78      3.69 o 
  -5   1  -8        3.89        3.69      1.04 o 
  -4   1  -8      229.66      229.20      3.57 o 
  -3   1  -8      176.39      172.99      3.06 o 
  -2   1  -8      144.60      142.16      2.44 o 
  -1   1  -8      263.29      247.74      3.53 o 
   0   1  -8       95.18       87.17      1.97 o 
   1   1  -8      479.38      465.84      5.73 o 
   2   1  -8      218.76      231.71      3.69 o 
   3   1  -8       95.08       93.72      2.52 o 
   4   1  -8      181.77      186.63      3.70 o 
   5   1  -8      121.38      120.67      3.37 o 
   6   1  -8       85.59       88.58      3.41 o 
   7   1  -8       26.38       25.32      3.50 o 
   8   1  -8       27.03       34.58      2.75 o 
   9   1  -8       18.09       23.98      5.97 o 
  10   1  -8       29.96       34.49     11.45 o 
  11   1  -8        0.79       -3.64      3.79 o 
  12   1  -8       27.88       36.86      6.83 o 
 -11   2  -8        0.51        0.41      2.70 o 
 -10   2  -8       30.59       30.78      3.68 o 
  -9   2  -8       30.79       24.70      3.09 o 
  -8   2  -8       13.76       12.46      1.97 o 
  -7   2  -8        8.75        9.13      1.63 o 
  -6   2  -8       60.18       61.03      2.66 o 
  -5   2  -8      207.10      208.78      4.00 o 
  -4   2  -8      109.99      112.24      3.23 o 
  -3   2  -8      103.03      103.33      2.84 o 
  -2   2  -8       95.02       90.01      2.04 o 
  -1   2  -8      197.90      215.29      3.06 o 
   0   2  -8        1.39        0.08      0.64 o 
   1   2  -8      244.92      247.30      3.54 o 
   2   2  -8      124.68      128.54      3.03 o 
   3   2  -8       98.27       91.15      2.99 o 
   4   2  -8      112.10      126.66      3.96 o 
   5   2  -8       60.07       61.49      3.15 o 
   6   2  -8      121.54      123.23      4.29 o 
   7   2  -8       37.77       39.45      4.61 o 
   8   2  -8        4.38        0.31      3.22 o 
   9   2  -8       23.43       28.78      3.54 o 
  10   2  -8       15.70       26.55      7.96 o 
  11   2  -8       19.34       17.41      4.29 o 
 -11   3  -8       14.13       21.54      8.49 o 
 -10   3  -8       23.15       23.27      9.18 o 
  -9   3  -8       21.36       21.69      2.86 o 
  -8   3  -8        1.33        2.35      1.99 o 
  -7   3  -8       23.22       23.21      2.53 o 
  -6   3  -8       21.10       14.29      2.20 o 
  -5   3  -8      424.18      428.08     11.82 o 
  -4   3  -8      475.00      469.65      8.58 o 
  -3   3  -8        2.88        3.26      1.18 o 
  -2   3  -8      109.22      119.79      2.94 o 
  -1   3  -8       22.37       24.63      1.25 o 
   0   3  -8       22.55       19.94      1.19 o 
   1   3  -8      284.14      281.35      4.43 o 
   2   3  -8      139.24      151.69      4.03 o 
   3   3  -8       98.27      108.68      3.90 o 
   4   3  -8       15.49       13.57      1.88 o 
   5   3  -8      170.89      161.18      4.62 o 
   6   3  -8        4.01        7.28      1.94 o 
   7   3  -8      120.18      136.36     10.40 o 
   8   3  -8        9.69        7.80      2.54 o 
   9   3  -8       22.91       30.00      3.54 o 
  10   3  -8        4.45        8.78      2.93 o 
  11   3  -8        8.53       11.94      5.84 o 
 -10   4  -8        4.22        4.10      6.98 o 
  -9   4  -8       10.37        5.35      3.87 o 
  -8   4  -8        2.40        2.99      3.21 o 
  -7   4  -8       17.35       17.95      4.06 o 
  -6   4  -8       51.12       43.39      4.08 o 
  -5   4  -8       56.34       53.77      4.63 o 
  -4   4  -8        7.50        4.81      2.11 o 
  -3   4  -8       92.02       96.68      3.82 o 
  -2   4  -8       25.59       17.37      3.15 o 
  -1   4  -8      115.25      113.45      4.75 o 
   0   4  -8      128.56      125.07      6.70 o 
   1   4  -8      612.23      608.33     10.99 o 
   2   4  -8       30.54       27.36      3.13 o 
   3   4  -8       87.86       97.99      6.62 o 
   4   4  -8        2.28        3.88      2.12 o 
   5   4  -8       96.32      110.46      7.10 o 
   6   4  -8        1.93        4.56      3.28 o 
   7   4  -8       45.72       52.20      8.80 o 
   8   4  -8        0.42        6.04      4.22 o 
   9   4  -8        5.66        8.92      4.61 o 
  10   4  -8        3.34        5.14      7.81 o 
  -8   5  -8        1.84       -2.88      5.61 o 
  -7   5  -8       21.40       21.93      4.43 o 
  -6   5  -8        6.81        4.70      3.11 o 
  -5   5  -8       35.53       41.26      4.52 o 
  -4   5  -8       26.85       31.45      4.06 o 
  -3   5  -8       35.18       34.37      4.88 o 
  -2   5  -8       18.46       16.67      2.38 o 
  -1   5  -8      107.86      109.52      7.44 o 
   0   5  -8       19.44       20.42      2.71 o 
   1   5  -8      117.94      117.84      5.78 o 
   2   5  -8       16.61       15.13      2.83 o 
   3   5  -8       69.41       83.30      4.82 o 
   4   5  -8        4.28        1.72      3.10 o 
   5   5  -8       23.21       26.18      4.65 o 
   6   5  -8       14.18       21.28      4.63 o 
   7   5  -8       23.51       23.47      5.10 o 
   8   5  -8        4.59        4.33      4.30 o 
   9   5  -8        0.72        2.94      4.75 o 
  -6   6  -8        9.26       10.62      6.52 o 
  -5   6  -8        1.48        3.79      6.22 o 
  -4   6  -8       52.90       53.96      5.19 o 
  -3   6  -8        5.93        6.75      2.98 o 
  -2   6  -8       15.37       25.00      4.44 o 
  -1   6  -8       12.07       14.12      4.82 o 
   0   6  -8        1.27        0.07      1.97 o 
   1   6  -8       22.81       25.40      2.72 o 
   2   6  -8       53.69       48.13      5.19 o 
   3   6  -8       20.07       21.62      4.47 o 
   4   6  -8       27.12       28.10      5.69 o 
   5   6  -8       36.38       38.78      5.54 o 
   6   6  -8        3.83        5.91      4.12 o 
   7   6  -8       20.68       25.87      8.80 o 
  -3   7  -8        8.41       17.44      7.58 o 
  -2   7  -8        9.83        6.83      6.37 o 
  -1   7  -8        1.49        0.77      3.10 o 
   0   7  -8       13.58       18.04      3.50 o 
   1   7  -8       39.66       44.05      5.13 o 
   2   7  -8        6.65        8.35      3.87 o 
   3   7  -8        0.55        5.06      3.63 o 
 -11   0  -7      105.31      105.30      7.45 o 
  -9   0  -7        2.73       -0.57      2.24 o 
  -7   0  -7       20.13       16.60      2.74 o 
  -5   0  -7      941.98      989.53     16.82 o 
  -3   0  -7      652.74      651.51      9.23 o 
  -1   0  -7      296.93      282.09      5.46 o 
   1   0  -7      718.81      712.71     10.76 o 
   3   0  -7      370.23      333.20      7.67 o 
   5   0  -7      328.33      358.51      9.95 o 
   7   0  -7      251.00      292.87     12.44 o 
   9   0  -7        2.62       -0.54      2.69 o 
  11   0  -7       11.05        6.22      4.55 o 
 -12   1  -7        2.80        3.54      4.17 o 
 -11   1  -7       10.70        8.62      2.73 o 
 -10   1  -7        2.96        2.96      2.19 o 
  -9   1  -7       31.74       32.21      3.04 o 
  -8   1  -7       66.80       75.39      2.58 o 
  -7   1  -7       96.14       89.37      2.46 o 
  -6   1  -7      104.72      111.48      2.57 o 
  -5   1  -7      167.66      164.20      3.77 o 
  -4   1  -7       90.51       92.45      2.06 o 
  -3   1  -7      349.99      354.58      4.18 o 
  -2   1  -7      261.42      248.64      3.07 o 
  -1   1  -7       60.87       82.17      1.79 o 
   0   1  -7      504.34      527.73      5.40 o 
   1   1  -7      184.97      176.29      2.61 o 
   2   1  -7       75.34       76.53      2.08 o 
   3   1  -7      322.38      328.47      4.83 o 
   4   1  -7       77.38       85.53      2.41 o 
   5   1  -7      239.56      230.20      4.53 o 
   6   1  -7      271.88      276.01      5.71 o 
   7   1  -7       30.63       28.10      2.35 o 
   8   1  -7       12.92       15.92      2.07 o 
   9   1  -7       35.15       39.58      4.10 o 
  10   1  -7        0.75        1.65      5.76 o 
  11   1  -7       21.18       17.29      5.16 o 
  12   1  -7        4.56        9.86      5.01 o 
 -11   2  -7       17.89       18.72      3.30 o 
 -10   2  -7       19.45       20.77      3.10 o 
  -9   2  -7        9.77       10.31      1.99 o 
  -8   2  -7       92.68       95.46      3.49 o 
  -7   2  -7      102.35      113.91      3.09 o 
  -6   2  -7       67.12       64.00      2.39 o 
  -5   2  -7        5.65        8.12      1.14 o 
  -4   2  -7       10.64        8.90      1.10 o 
  -3   2  -7      143.64      134.95      2.22 o 
  -2   2  -7       51.12       51.46      1.72 o 
  -1   2  -7        7.61       11.09      0.78 o 
   0   2  -7      129.65      130.77      2.07 o 
   1   2  -7       28.23       29.02      1.12 o 
   2   2  -7      133.58      135.50      2.52 o 
   3   2  -7      118.08      122.19      3.71 o 
   4   2  -7       50.60       48.85      2.03 o 
   5   2  -7      241.06      237.73      6.37 o 
   6   2  -7      256.31      259.63      6.04 o 
   7   2  -7        0.24       -0.23      1.62 o 
   8   2  -7       20.46       20.75      2.94 o 
   9   2  -7        8.31        5.24      2.60 o 
  10   2  -7       33.37       48.97     11.60 o 
  11   2  -7       25.85       36.31      4.88 o 
  12   2  -7        7.73        5.92      4.70 o 
 -11   3  -7        0.24       -0.35      3.30 o 
 -10   3  -7        9.31        8.84      2.85 o 
  -9   3  -7       19.61       21.97      2.71 o 
  -8   3  -7        8.96        6.47      1.95 o 
  -7   3  -7        5.11        4.15      1.79 o 
  -6   3  -7       90.74       84.14      3.63 o 
  -5   3  -7       41.94       40.49      2.33 o 
  -4   3  -7      536.97      566.53      9.37 o 
  -3   3  -7      248.22      240.38      4.15 o 
  -2   3  -7        6.93        9.60      1.19 o 
  -1   3  -7       30.07       27.19      1.81 o 
   0   3  -7      451.87      488.30      6.93 o 
   1   3  -7      201.37      208.03      4.98 o 
   2   3  -7      159.72      162.02      5.31 o 
   3   3  -7       39.83       36.24      2.05 o 
   4   3  -7      187.53      186.92      4.58 o 
   5   3  -7       14.53       15.87      2.18 o 
   6   3  -7       63.97       63.11      3.63 o 
   7   3  -7        3.48        3.97      2.12 o 
   8   3  -7      113.27      129.31      5.36 o 
   9   3  -7        5.85       10.01      3.22 o 
  10   3  -7       36.91       44.51      4.12 o 
  11   3  -7        4.76        5.64      2.94 o 
 -10   4  -7       20.07       26.18      5.10 o 
  -9   4  -7        1.92        0.84      3.24 o 
  -8   4  -7       23.77       25.11      3.68 o 
  -7   4  -7        6.36        3.14      2.65 o 
  -6   4  -7       65.87       67.00      4.98 o 
  -5   4  -7       41.41       43.09      3.69 o 
  -4   4  -7      140.21      142.50      5.40 o 
  -3   4  -7       13.18       10.03      1.99 o 
  -2   4  -7      121.63      129.89      4.20 o 
  -1   4  -7      139.03      126.19      4.11 o 
   0   4  -7      302.99      281.09      6.31 o 
   1   4  -7      213.72      216.87      6.68 o 
   2   4  -7      337.14      358.93      9.01 o 
   3   4  -7       12.71       12.94      2.33 o 
   4   4  -7      139.21      129.33      5.22 o 
   5   4  -7       16.53       15.37      3.79 o 
   6   4  -7       43.10       42.46      4.99 o 
   7   4  -7        0.65        2.97      3.09 o 
   8   4  -7       42.34       57.39      7.20 o 
   9   4  -7        1.59        1.82      3.75 o 
  10   4  -7        7.93        6.03      6.83 o 
  -9   5  -7        2.55        3.79      6.83 o 
  -8   5  -7       20.14       29.12      8.65 o 
  -7   5  -7        3.77        6.84      3.56 o 
  -6   5  -7       21.18       19.94      4.32 o 
  -5   5  -7       31.47       27.98      3.47 o 
  -4   5  -7       39.11       35.33      5.65 o 
  -3   5  -7       24.42       27.79      2.60 o 
  -2   5  -7       97.64      101.17      3.91 o 
  -1   5  -7       21.75       24.79      2.45 o 
   0   5  -7      191.17      185.25      5.12 o 
   1   5  -7       31.24       33.62      3.24 o 
   2   5  -7       18.90       12.96      2.56 o 
   3   5  -7       35.12       31.15      3.95 o 
   4   5  -7       44.99       40.25      4.70 o 
   5   5  -7        0.57        2.90      3.05 o 
   6   5  -7       46.68       51.66      5.83 o 
   7   5  -7       13.17       19.90      8.65 o 
   8   5  -7        8.27       16.61      4.66 o 
   9   5  -7        3.14        4.41      4.33 o 
  -7   6  -7       15.34       17.44      7.58 o 
  -6   6  -7        6.01        7.43      5.76 o 
  -5   6  -7       13.13       15.23      3.65 o 
  -4   6  -7       10.56       12.66      3.25 o 
  -3   6  -7       58.96       57.09      7.43 o 
  -2   6  -7       12.83        9.12      2.39 o 
  -1   6  -7        6.61        3.30      1.82 o 
   0   6  -7       37.10       36.30      2.83 o 
   1   6  -7       12.27       13.17      2.79 o 
   2   6  -7        2.09        2.12      2.80 o 
   3   6  -7       30.06       29.81      5.92 o 
   4   6  -7        5.67        8.93      6.07 o 
   5   6  -7        9.79       13.56      4.21 o 
   6   6  -7       12.65       16.56      4.77 o 
   7   6  -7        8.92       12.77      4.74 o 
  -4   7  -7        1.39       -4.70      5.92 o 
  -3   7  -7        1.42       -0.61      6.37 o 
  -2   7  -7        2.66        8.80      6.52 o 
  -1   7  -7        3.45        3.08      3.06 o 
   0   7  -7        2.28        2.87      2.64 o 
   1   7  -7       16.25       16.73      5.01 o 
   2   7  -7        9.23        4.98      3.49 o 
   3   7  -7       12.87       16.06      3.90 o 
   4   7  -7        1.21        7.69      3.81 o 
 -12   0  -6       50.16       45.31      7.05 o 
 -10   0  -6       88.06       93.95      6.58 o 
  -8   0  -6       99.45      109.52      4.78 o 
  -6   0  -6      420.94      411.69      5.96 o 
  -4   0  -6      170.02      161.21      3.55 o 
  -2   0  -6      270.76      255.87      6.81 o 
   0   0  -6      157.26      181.59      3.47 o 
   2   0  -6       56.37       63.55      2.50 o 
   4   0  -6      985.95     1104.84     18.21 o 
   6   0  -6      304.12      324.41      8.51 o 
   8   0  -6       51.62       56.98      6.37 o 
  10   0  -6      108.60      107.38      8.65 o 
  12   0  -6        1.25       -1.82      4.40 o 
 -12   1  -6       42.37       47.71      4.74 o 
 -11   1  -6       24.57       25.89      3.59 o 
 -10   1  -6        9.38       10.63      2.24 o 
  -9   1  -6       21.60       22.89      2.64 o 
  -8   1  -6       52.61       51.09      2.20 o 
  -7   1  -6      159.59      155.26      3.06 o 
  -6   1  -6      312.77      307.12      4.05 o 
  -5   1  -6      240.97      236.41      3.35 o 
  -4   1  -6        5.98        5.24      0.82 o 
  -3   1  -6      202.25      223.46      2.93 o 
  -2   1  -6       27.29       30.60      1.03 o 
  -1   1  -6      860.35      932.54      7.91 o 
   0   1  -6       43.39       52.04      1.25 o 
   1   1  -6      505.25      514.02      5.10 o 
   2   1  -6      427.50      391.74      4.78 o 
   3   1  -6      170.71      196.91      3.25 o 
   4   1  -6      584.12      616.64      8.15 o 
   5   1  -6      242.22      228.80      4.32 o 
   6   1  -6      199.95      208.70      4.96 o 
   7   1  -6       47.67       51.44      3.52 o 
   8   1  -6       71.67       64.29      3.16 o 
   9   1  -6        2.77        5.07      2.00 o 
  10   1  -6       42.91       42.58      4.70 o 
  11   1  -6       10.83       16.38      5.01 o 
  12   1  -6       23.85       14.56      5.16 o 
 -12   2  -6        5.30        1.97      4.55 o 
 -11   2  -6       11.32        9.98      2.96 o 
 -10   2  -6       51.09       45.16      3.86 o 
  -9   2  -6       27.76       29.37      2.63 o 
  -8   2  -6       72.27       74.41      2.92 o 
  -7   2  -6       12.50       12.13      1.54 o 
  -6   2  -6       77.34       70.28      2.22 o 
  -5   2  -6      291.18      310.76      4.46 o 
  -4   2  -6      165.07      164.40      2.64 o 
  -3   2  -6      565.46      592.20      6.48 o 
  -2   2  -6      917.12     1040.91      9.70 o 
  -1   2  -6     1126.81     1214.42     11.10 o 
   0   2  -6       94.71      112.70      1.82 o 
   1   2  -6      252.94      248.68      4.37 o 
   2   2  -6       31.30       39.38      1.42 o 
   3   2  -6      629.95      658.01      8.12 o 
   4   2  -6      402.61      385.78      5.19 o 
   5   2  -6      192.27      168.18      4.17 o 
   6   2  -6       45.69       42.88      2.50 o 
   7   2  -6       38.79       39.09      4.76 o 
   8   2  -6       21.43       21.77      2.90 o 
   9   2  -6        3.26        1.70      2.18 o 
  10   2  -6       61.18       60.96      5.07 o 
  11   2  -6       10.32       17.63     10.01 o 
  12   2  -6       18.91       14.71      5.16 o 
 -11   3  -6       19.09       19.73      4.04 o 
 -10   3  -6        9.13        9.78      2.49 o 
  -9   3  -6       61.19       61.52      4.12 o 
  -8   3  -6       28.39       25.10      2.58 o 
  -7   3  -6       19.22       20.33      2.21 o 
  -6   3  -6       86.16      102.02      4.62 o 
  -5   3  -6      309.68      317.78      5.78 o 
  -4   3  -6       36.71       37.33      2.33 o 
  -3   3  -6      448.33      489.60      7.62 o 
  -2   3  -6      118.18      121.54      2.56 o 
  -1   3  -6      327.68      333.47      5.67 o 
   0   3  -6      102.94      121.19      2.76 o 
   1   3  -6       66.64       63.44      2.05 o 
   2   3  -6       12.10       15.85      1.44 o 
   3   3  -6      176.44      179.80      6.02 o 
   4   3  -6       97.32      102.16      2.66 o 
   5   3  -6      223.46      225.50      5.03 o 
   6   3  -6       35.97       44.76      3.07 o 
   7   3  -6       17.75       15.56      3.95 o 
   8   3  -6        6.49        9.25      2.27 o 
   9   3  -6      103.25      117.00      5.38 o 
  10   3  -6        7.43        6.58      2.67 o 
  11   3  -6        5.58        9.01      3.05 o 
  12   3  -6        2.95        9.86      7.28 o 
 -10   4  -6        0.06       -2.25      3.51 o 
  -9   4  -6       21.59       12.68      9.56 o 
  -8   4  -6       10.20        8.18      2.87 o 
  -7   4  -6       55.30       63.01      4.48 o 
  -6   4  -6        6.08        3.86      2.22 o 
  -5   4  -6      248.68      227.63      7.11 o 
  -4   4  -6       41.34       35.56      2.73 o 
  -3   4  -6      246.27      238.80      5.57 o 
  -2   4  -6       54.17       63.49      3.06 o 
  -1   4  -6      645.37      636.64     11.91 o 
   0   4  -6       25.17       23.99      2.47 o 
   1   4  -6       58.37       65.06      3.61 o 
   2   4  -6       13.99       17.85      2.35 o 
   3   4  -6       93.22       97.30      4.29 o 
   4   4  -6       15.70       19.12      2.44 o 
   5   4  -6      300.58      275.75     10.17 o 
   6   4  -6       38.37       35.78      4.63 o 
   7   4  -6       16.51       26.54      4.49 o 
   8   4  -6        3.60        2.80      3.50 o 
   9   4  -6       32.74       44.02      5.99 o 
  10   4  -6        0.23       10.64      4.61 o 
  11   4  -6        2.32        6.06      4.76 o 
  -9   5  -6       10.11       13.50      7.58 o 
  -8   5  -6       11.41       19.11      4.23 o 
  -7   5  -6       27.95       23.49      5.38 o 
  -6   5  -6        2.02        3.47      2.36 o 
  -5   5  -6       57.78       52.90      4.08 o 
  -4   5  -6       34.33       36.28      3.44 o 
  -3   5  -6       22.01       17.72      2.76 o 
  -2   5  -6       10.71        5.98      1.79 o 
  -1   5  -6      412.12      447.24      8.42 o 
   0   5  -6        6.70        4.83      2.74 o 
   1   5  -6      116.35      123.26      4.93 o 
   2   5  -6      190.88      193.18      6.33 o 
   3   5  -6       14.90       19.35      2.81 o 
   4   5  -6       47.23       37.83      4.44 o 
   5   5  -6      230.32      237.78     13.57 o 
   6   5  -6        3.10        9.81      3.43 o 
   7   5  -6        2.28        0.77      3.13 o 
   8   5  -6        0.14        0.30      5.31 o 
   9   5  -6        4.38        1.83      4.06 o 
  -8   6  -6        2.23       -0.76      6.22 o 
  -7   6  -6        6.99        6.98      6.37 o 
  -6   6  -6       23.05       26.24      7.89 o 
  -5   6  -6       26.57       30.06     11.22 o 
  -4   6  -6        6.24        6.51      2.87 o 
  -3   6  -6        2.43        1.23      2.50 o 
  -2   6  -6       38.20       39.01      3.59 o 
  -1   6  -6       64.36       63.57      3.09 o 
   0   6  -6       14.77       18.84      2.53 o 
   1   6  -6       14.20       11.98      2.55 o 
   2   6  -6       12.61        6.59      4.10 o 
   3   6  -6       27.00       31.48      4.15 o 
   4   6  -6       46.06       42.99      7.20 o 
   5   6  -6       14.10       12.80      6.90 o 
   6   6  -6        1.85        7.15      6.07 o 
   7   6  -6        4.29       10.32      9.33 o 
   8   6  -6       18.45       34.56      5.86 o 
  -5   7  -6        5.84       -5.76      5.76 o 
  -4   7  -6        1.27       10.92      6.67 o 
  -3   7  -6        5.15        1.67      5.61 o 
  -2   7  -6       29.50       43.07      8.80 o 
  -1   7  -6       14.13       18.99      3.43 o 
   0   7  -6        9.49        9.14      3.66 o 
   1   7  -6        4.50        3.36      2.67 o 
   2   7  -6       20.41       24.64      3.92 o 
   3   7  -6       13.22       13.63      3.57 o 
   4   7  -6        6.64        7.78      3.31 o 
   5   7  -6        0.43        4.00      6.75 o 
 -11   0  -5       46.05       49.19      5.42 o 
  -9   0  -5       34.60       36.03      3.41 o 
  -7   0  -5      338.63      330.73      5.24 o 
  -5   0  -5      328.63      300.89      4.51 o 
  -3   0  -5      223.32      231.15      4.76 o 
  -1   0  -5      522.57      438.23      7.15 o 
   1   0  -5      865.07      690.93      8.74 o 
   3   0  -5     2061.49     2069.34     31.28 o 
   5   0  -5       91.47       82.54      3.45 o 
   7   0  -5      166.53      150.09      5.22 o 
   9   0  -5       25.47       29.32      3.63 o 
  11   0  -5       38.46       45.50      6.67 o 
  13   0  -5        2.11       -3.49      4.40 o 
 -12   1  -5        3.85        3.66      2.69 o 
 -11   1  -5       65.19       79.79      6.81 o 
 -10   1  -5       31.66       36.72      3.21 o 
  -9   1  -5       46.37       40.58      2.44 o 
  -8   1  -5       36.10       39.00      1.93 o 
  -7   1  -5       92.48       93.48      2.44 o 
  -6   1  -5       60.53       53.50      1.84 o 
  -5   1  -5       68.08       69.70      1.68 o 
  -4   1  -5      165.83      167.28      2.41 o 
  -3   1  -5      351.56      342.52      3.98 o 
  -2   1  -5      479.44      537.27      5.17 o 
  -1   1  -5      411.84      427.16      4.03 o 
   0   1  -5      403.58      445.53      4.39 o 
   1   1  -5      215.44      206.06      2.50 o 
   2   1  -5      436.84      463.10      5.17 o 
   3   1  -5      315.02      303.14      3.93 o 
   4   1  -5      311.19      325.20      4.59 o 
   5   1  -5       29.21       33.92      1.77 o 
   6   1  -5        2.19        1.21      0.98 o 
   7   1  -5      263.94      249.53      5.26 o 
   8   1  -5       99.82      104.74      3.60 o 
   9   1  -5       29.98       18.83      2.38 o 
  10   1  -5        1.59        1.85      2.27 o 
  11   1  -5       53.99       51.57      6.67 o 
  12   1  -5        0.07       -1.21      4.10 o 
  13   1  -5        5.72       13.20      5.31 o 
 -12   2  -5        3.57       -1.28      2.84 o 
 -11   2  -5       10.01       12.71      2.90 o 
 -10   2  -5       35.23       37.76      2.75 o 
  -9   2  -5       54.53       50.65      2.86 o 
  -8   2  -5       46.89       48.86      2.44 o 
  -7   2  -5        0.34        0.07      1.08 o 
  -6   2  -5       70.08       73.15      1.97 o 
  -5   2  -5        9.91       11.63      0.87 o 
  -4   2  -5      891.37      884.86      9.06 o 
  -3   2  -5      960.32     1000.28     10.48 o 
  -2   2  -5      473.60      503.65      4.58 o 
  -1   2  -5      508.43      497.06      4.66 o 
   0   2  -5       61.24       63.86      1.18 o 
   1   2  -5        6.44        8.34      0.59 o 
   2   2  -5       67.80       64.15      1.35 o 
   3   2  -5       67.38       64.41      1.77 o 
   4   2  -5      220.06      210.17      3.37 o 
   5   2  -5      106.25      117.91      2.76 o 
   6   2  -5      156.06      153.53      4.08 o 
   7   2  -5       65.83       63.86      3.66 o 
   8   2  -5       65.61       70.04      4.16 o 
   9   2  -5       25.03       33.34      3.39 o 
  10   2  -5        2.88        8.76      2.68 o 
  11   2  -5       62.33       65.75      5.58 o 
  12   2  -5        3.09       -0.76      3.79 o 
 -12   3  -5       15.81       16.31      4.32 o 
 -11   3  -5        4.04        5.17      3.94 o 
 -10   3  -5       35.09       31.73      3.08 o 
  -9   3  -5       14.81       16.98      2.44 o 
  -8   3  -5       98.87       95.78      3.91 o 
  -7   3  -5       57.45       51.58      3.72 o 
  -6   3  -5       11.01       10.76      1.68 o 
  -5   3  -5      149.91      141.36      5.22 o 
  -4   3  -5       50.47       50.09      3.89 o 
  -3   3  -5       16.87       16.34      1.23 o 
  -2   3  -5       50.42       51.00      1.73 o 
  -1   3  -5        2.24        2.69      0.77 o 
   0   3  -5      431.23      413.67      6.45 o 
   1   3  -5       50.31       44.04      2.26 o 
   2   3  -5       88.46       93.35      2.29 o 
   3   3  -5      138.12      121.96      3.45 o 
   4   3  -5      177.34      157.20      4.91 o 
   5   3  -5       15.81       13.34      1.45 o 
   6   3  -5      307.67      312.63      7.45 o 
   7   3  -5        3.59        2.51      1.72 o 
   8   3  -5       29.33       30.28      2.87 o 
   9   3  -5        1.47        5.12      2.11 o 
  10   3  -5       24.16       21.38      3.09 o 
  11   3  -5        1.77        2.73      3.75 o 
  12   3  -5       17.55       17.27      3.84 o 
 -11   4  -5        4.55       12.13      7.58 o 
 -10   4  -5       23.14       29.49      7.36 o 
  -9   4  -5        4.04        1.81      3.17 o 
  -8   4  -5       57.12       61.27      4.58 o 
  -7   4  -5        5.69        7.49      2.53 o 
  -6   4  -5       14.15       17.56      2.73 o 
  -5   4  -5        0.89        0.38      1.78 o 
  -4   4  -5      110.27      109.06      3.86 o 
  -3   4  -5       16.81       14.47      2.75 o 
  -2   4  -5      468.33      469.63      7.32 o 
  -1   4  -5      162.34      167.03      5.49 o 
   0   4  -5      426.44      420.81      8.84 o 
   1   4  -5        7.46        5.49      1.12 o 
   2   4  -5      118.97      111.08      3.38 o 
   3   4  -5       13.70       11.14      1.92 o 
   4   4  -5      160.87      172.69      5.43 o 
   5   4  -5        5.60        8.56      3.41 o 
   6   4  -5      141.33      139.27      7.34 o 
   7   4  -5        0.50        0.71      2.57 o 
   8   4  -5        7.67       10.23      3.69 o 
   9   4  -5        2.73        3.73      4.10 o 
  10   4  -5        5.94        4.68      2.76 o 
  11   4  -5        1.69        3.10      4.45 o 
 -10   5  -5       12.36       19.72      8.49 o 
  -9   5  -5        0.62        5.01      6.37 o 
  -8   5  -5        7.02        8.18      4.02 o 
  -7   5  -5       23.45       29.72      4.15 o 
  -6   5  -5       49.77       49.97      3.99 o 
  -5   5  -5        8.94        9.98      2.50 o 
  -4   5  -5       26.94       22.49      2.94 o 
  -3   5  -5       70.25       69.05      4.78 o 
  -2   5  -5      438.50      423.01      8.93 o 
  -1   5  -5       45.43       48.77      2.64 o 
   0   5  -5       10.71       11.74      2.16 o 
   1   5  -5       23.18       21.72      2.65 o 
   2   5  -5      167.55      155.69      5.50 o 
   3   5  -5      158.07      165.54      7.81 o 
   4   5  -5        3.57        5.21      4.17 o 
   5   5  -5       56.64       84.16     17.29 o 
   6   5  -5       74.69       83.28      6.59 o 
   7   5  -5        7.57        3.38      3.50 o 
   8   5  -5        3.30        3.10      3.53 o 
   9   5  -5        0.45        5.52      4.30 o 
  10   5  -5        7.45       20.32      5.46 o 
  -8   6  -5        7.16        8.95      7.28 o 
  -7   6  -5        3.57        3.19      5.76 o 
  -6   6  -5        0.96       -0.50      3.03 o 
  -5   6  -5       18.88       16.98      4.70 o 
  -4   6  -5       17.20       13.77      3.49 o 
  -3   6  -5       34.12       42.70      6.27 o 
  -2   6  -5        2.13        0.93      2.09 o 
  -1   6  -5       61.17       62.11      8.19 o 
   0   6  -5        4.37        5.48      2.00 o 
   1   6  -5       14.39       14.11      2.60 o 
   2   6  -5        9.87        6.07      2.78 o 
   3   6  -5       64.17       74.21      6.83 o 
   4   6  -5       46.02       46.09      4.77 o 
   5   6  -5        9.00        6.46      3.28 o 
   6   6  -5       15.19       14.09      4.08 o 
   7   6  -5        2.59       -0.48      3.79 o 
   8   6  -5       18.84       25.06      5.99 o 
  -5   7  -5        6.19        7.89      6.52 o 
  -4   7  -5        3.23        4.25      5.92 o 
  -3   7  -5       11.39       10.01      6.67 o 
  -2   7  -5        4.70        7.74      6.22 o 
  -1   7  -5        7.64       14.11      6.37 o 
   0   7  -5        2.24        4.25      3.65 o 
   1   7  -5        0.16       -0.76      4.70 o 
   2   7  -5        3.96        6.90      2.74 o 
   3   7  -5       20.50       19.47      3.65 o 
   4   7  -5        0.84       -0.25      2.92 o 
   5   7  -5        9.82       18.18      4.22 o 
   6   7  -5        5.16        3.74      6.45 o 
 -12   0  -4       22.06       16.99      4.49 o 
 -10   0  -4       12.95       13.99      6.29 o 
  -8   0  -4      284.96      311.50      5.82 o 
  -6   0  -4       74.66       82.04      2.17 o 
  -4   0  -4      306.10      316.76      6.41 o 
  -2   0  -4      600.47      610.54     10.75 o 
   0   0  -4      487.25      489.39      5.84 o 
   2   0  -4     2911.66     3057.99     45.78 o 
   4   0  -4      419.47      463.75     13.29 o 
   6   0  -4       75.72       72.04      4.51 o 
   8   0  -4      239.57      220.36      5.94 o 
  10   0  -4       64.44       67.80      6.98 o 
  12   0  -4       34.81       24.12      5.92 o 
 -13   1  -4        0.54       -0.46      5.31 o 
 -12   1  -4       14.34        9.28      2.83 o 
 -11   1  -4        6.55        1.55      3.08 o 
 -10   1  -4       31.83       30.51      2.74 o 
  -9   1  -4      154.89      157.84      3.77 o 
  -8   1  -4      128.23      132.60      2.82 o 
  -7   1  -4       52.44       48.11      1.51 o 
  -6   1  -4       64.47       64.83      1.52 o 
  -5   1  -4      156.19      140.72      2.11 o 
  -4   1  -4      199.22      208.14      2.84 o 
  -3   1  -4     1351.44     1424.84     12.06 o 
  -2   1  -4     1242.11     1180.66     10.54 o 
  -1   1  -4      381.69      357.50      4.37 o 
   0   1  -4     1158.07     1177.60     11.15 o 
   1   1  -4     1072.94     1047.06     10.01 o 
   2   1  -4      496.87      440.79      4.83 o 
   3   1  -4     1239.48     1160.59     18.36 o 
   4   1  -4     2181.00     2170.93     21.12 o 
   5   1  -4      277.06      258.63      4.29 o 
   6   1  -4       16.77       23.27      1.55 o 
   7   1  -4       16.29       19.19      1.53 o 
   8   1  -4      284.96      273.23      5.52 o 
   9   1  -4       11.07       14.99      2.08 o 
  10   1  -4       22.69       25.08      2.75 o 
  11   1  -4        9.12       18.96      5.01 o 
  12   1  -4        8.14       12.29      4.85 o 
  13   1  -4        0.63        3.03      4.25 o 
 -12   2  -4       11.47       14.99      3.64 o 
 -11   2  -4       12.21       13.49      3.33 o 
 -10   2  -4       14.70       13.36      2.11 o 
  -9   2  -4       45.78       49.54      2.55 o 
  -8   2  -4      196.28      189.90      4.23 o 
  -7   2  -4       98.82       98.22      2.83 o 
  -6   2  -4        3.56        3.53      0.83 o 
  -5   2  -4      124.64      126.41      2.16 o 
  -4   2  -4      632.21      707.96      7.53 o 
  -3   2  -4     1600.01     1793.55     16.11 o 
  -2   2  -4     1349.28     1439.51     13.69 o 
  -1   2  -4      143.09      140.06      2.48 o 
   0   2  -4      167.04      197.88      3.20 o 
   1   2  -4     1423.82     1480.25     13.59 o 
   2   2  -4      315.96      337.28      3.70 o 
   3   2  -4      257.99      284.88      4.02 o 
   4   2  -4     1127.01     1157.49     12.82 o 
   5   2  -4      237.03      240.32      3.72 o 
   6   2  -4      125.22      119.33      3.00 o 
   7   2  -4       54.76       57.13      3.39 o 
   8   2  -4      143.91      155.82      5.48 o 
   9   2  -4      100.12      109.48      4.62 o 
  10   2  -4       56.39       54.16      6.81 o 
  11   2  -4        1.96        2.78      2.87 o 
  12   2  -4        4.29        5.61      3.79 o 
 -12   3  -4        5.81        9.77      3.79 o 
 -11   3  -4       13.56       15.65      2.73 o 
 -10   3  -4        2.11        2.18      2.11 o 
  -9   3  -4       55.68       51.69      3.27 o 
  -8   3  -4       40.34       43.56      4.10 o 
  -7   3  -4      183.82      187.03      4.93 o 
  -6   3  -4       32.91       29.97      1.92 o 
  -5   3  -4       64.36       57.57      4.45 o 
  -4   3  -4        5.87        4.52      1.04 o 
  -3   3  -4      385.00      411.61      6.46 o 
  -2   3  -4       78.82       74.59      1.91 o 
  -1   3  -4      434.46      457.98      6.53 o 
   0   3  -4       55.01       61.60      2.80 o 
   1   3  -4      400.83      427.19      6.21 o 
   2   3  -4      214.04      214.30      4.43 o 
   3   3  -4       21.00       22.08      1.59 o 
   4   3  -4       98.51      105.10      4.40 o 
   5   3  -4      128.94      138.82      3.41 o 
   6   3  -4       28.82       35.75      2.52 o 
   7   3  -4      139.34      133.00      4.72 o 
   8   3  -4        7.18        4.89      2.64 o 
   9   3  -4       64.99       64.83      4.00 o 
  10   3  -4       26.75       25.30      3.23 o 
  11   3  -4       10.75       10.72      4.84 o 
  12   3  -4        0.61       -0.53      2.91 o 
 -11   4  -4        1.74        7.16      4.15 o 
 -10   4  -4       22.31       26.28      4.71 o 
  -9   4  -4       68.54       81.34      5.33 o 
  -8   4  -4       24.89       22.64      3.31 o 
  -7   4  -4      108.15      108.97      5.20 o 
  -6   4  -4        6.58        7.90      2.26 o 
  -5   4  -4       27.64       20.48      2.48 o 
  -4   4  -4      112.18      103.57      4.55 o 
  -3   4  -4      886.61      863.96     16.47 o 
  -2   4  -4       48.47       49.74      3.41 o 
  -1   4  -4      357.93      406.67     10.27 o 
   0   4  -4       68.12       65.78      2.49 o 
   1   4  -4      113.31      121.97      3.96 o 
   2   4  -4        0.88       -0.30      0.84 o 
   3   4  -4      112.06      112.39      3.32 o 
   4   4  -4      119.35      117.22      4.31 o 
   5   4  -4      115.16      111.90      6.05 o 
   6   4  -4       28.73       24.05      5.99 o 
   7   4  -4       67.24       71.61      5.87 o 
   8   4  -4        6.02        7.76      3.21 o 
   9   4  -4       19.38       31.09      5.07 o 
  10   4  -4        7.67       11.58      4.12 o 
  11   4  -4        0.21       -0.63      2.10 o 
 -10   5  -4        0.68        1.21      6.67 o 
  -9   5  -4       54.06       55.44      5.86 o 
  -8   5  -4        1.85       -0.79      2.87 o 
  -7   5  -4       11.46       15.09      3.35 o 
  -6   5  -4       38.39       38.23      5.19 o 
  -5   5  -4       38.31       34.51      3.34 o 
  -4   5  -4       10.48       10.09      2.31 o 
  -3   5  -4      629.77      587.79     29.44 o 
  -2   5  -4       98.28       95.54      5.82 o 
  -1   5  -4       99.75      105.49      3.47 o 
   0   5  -4      259.45      257.93      5.49 o 
   1   5  -4       41.98       42.51      4.14 o 
   2   5  -4        0.96        2.31      1.68 o 
   3   5  -4      101.17      100.08      4.28 o 
   4   5  -4      100.99       95.41     12.21 o 
   5   5  -4       50.80       55.70      5.13 o 
   6   5  -4       55.54       68.21      9.02 o 
   7   5  -4       41.05       35.02      4.92 o 
   8   5  -4       20.19       13.93      5.38 o 
   9   5  -4       18.38       29.14     11.98 o 
  10   5  -4        5.60       11.88      4.77 o 
  -8   6  -4       16.88       27.91      9.25 o 
  -7   6  -4        4.06        7.43      6.07 o 
  -6   6  -4        4.27        2.46      2.78 o 
  -5   6  -4        5.67        7.97      3.00 o 
  -4   6  -4       44.33       44.35      4.41 o 
  -3   6  -4       70.75       71.05      4.02 o 
  -2   6  -4        2.24        2.37      3.41 o 
  -1   6  -4       26.91       33.68      5.33 o 
   0   6  -4       35.96       26.07      3.55 o 
   1   6  -4       23.37       26.72      2.52 o 
   2   6  -4      142.28      132.29      6.08 o 
   3   6  -4       38.42       31.48      3.90 o 
   4   6  -4       17.67       23.22      3.62 o 
   5   6  -4        0.74        1.33      2.96 o 
   6   6  -4        9.14       10.60      3.89 o 
   7   6  -4       11.95       16.89      4.66 o 
   8   6  -4        6.00        8.72      4.33 o 
  -6   7  -4        9.84        7.58      6.83 o 
  -5   7  -4        0.10        1.06      6.07 o 
  -4   7  -4        1.29        6.67      6.22 o 
  -3   7  -4        2.37        7.43      6.22 o 
  -2   7  -4       28.85       27.60      7.43 o 
  -1   7  -4       10.40       10.62      5.76 o 
   0   7  -4        0.64        2.46      2.89 o 
   1   7  -4       10.51        8.59      7.36 o 
   2   7  -4       38.00       36.70      7.89 o 
   3   7  -4        2.31        4.78      2.96 o 
   4   7  -4       10.81       11.83      6.29 o 
   5   7  -4        0.89        2.82      3.20 o 
   6   7  -4       14.67       11.28      6.75 o 
 -13   0  -3        5.37        5.02      3.96 o 
 -11   0  -3       19.91       27.94      5.84 o 
  -9   0  -3       44.46       50.93      6.37 o 
  -7   0  -3       49.08       44.15      1.83 o 
  -5   0  -3      767.64      733.72      8.37 o 
  -3   0  -3      111.40      160.58      2.71 o 
  -1   0  -3     2102.69     1938.10     36.04 o 
   1   0  -3     7790.12     7203.40    125.90 o 
   3   0  -3     4078.80     4319.71     58.04 o 
   5   0  -3      717.23      708.38     11.13 o 
   7   0  -3      108.26      119.13      3.94 o 
   9   0  -3      100.60      101.50      4.71 o 
  11   0  -3       30.56       36.40      5.92 o 
  13   0  -3       16.54       17.75      5.76 o 
 -13   1  -3        5.87       -0.46      5.46 o 
 -12   1  -3        1.45       -1.10      2.33 o 
 -11   1  -3       28.05       25.49      3.00 o 
 -10   1  -3       18.08       17.91      2.61 o 
  -9   1  -3      219.73      223.19      4.47 o 
  -8   1  -3        1.50        0.48      1.00 o 
  -7   1  -3       10.15        8.96      0.88 o 
  -6   1  -3      147.89      153.65      2.27 o 
  -5   1  -3      313.75      306.44      3.35 o 
  -4   1  -3      574.66      603.91      5.72 o 
  -3   1  -3     1561.28     1688.60     14.82 o 
  -2   1  -3     3560.99     3675.03     30.55 o 
  -1   1  -3     2883.79     2940.50     23.03 o 
   0   1  -3     1397.59     1388.09      9.72 o 
   1   1  -3      173.64      146.87      1.75 o 
   2   1  -3      254.60      251.55      3.22 o 
   3   1  -3      534.22      602.05      6.68 o 
   4   1  -3      386.72      409.08      4.80 o 
   5   1  -3      418.65      452.89      5.20 o 
   6   1  -3       36.50       42.82      1.69 o 
   7   1  -3       36.70       38.25      1.74 o 
   8   1  -3       23.12       18.98      1.88 o 
   9   1  -3      125.14      125.52      4.09 o 
  10   1  -3       39.62       37.79      3.09 o 
  11   1  -3       18.25       25.63      5.01 o 
  12   1  -3        1.62        0.46      3.79 o 
  13   1  -3       11.95        6.67      5.01 o 
 -12   2  -3        8.72       11.22      3.32 o 
 -11   2  -3        8.40        8.95      2.82 o 
 -10   2  -3       77.31       80.25      3.70 o 
  -9   2  -3       14.97       15.32      1.85 o 
  -8   2  -3      123.91      115.48      3.24 o 
  -7   2  -3      105.46       99.27      2.65 o 
  -6   2  -3       10.17        7.80      0.86 o 
  -5   2  -3      128.88      116.06      1.98 o 
  -4   2  -3      120.54      101.15      1.75 o 
  -3   2  -3      149.07      148.30      2.55 o 
  -2   2  -3      941.47      999.98     12.07 o 
  -1   2  -3      109.96      107.03      1.94 o 
   0   2  -3      222.36      209.95      3.47 o 
   1   2  -3      117.90      102.58      1.98 o 
   2   2  -3      595.22      560.46      7.33 o 
   3   2  -3      123.30      127.56      2.00 o 
   4   2  -3      151.93      144.86      2.67 o 
   5   2  -3       70.98       64.55      3.22 o 
   6   2  -3      116.45      123.91      3.09 o 
   7   2  -3       86.34       77.96      3.61 o 
   8   2  -3       20.62       21.88      3.73 o 
   9   2  -3      251.18      257.08      6.81 o 
  10   2  -3       25.31       25.53      3.45 o 
  11   2  -3       19.72       19.52      3.98 o 
  12   2  -3        1.02        4.10      3.79 o 
  13   2  -3       10.99       13.65      5.01 o 
 -12   3  -3       18.34       23.49      4.34 o 
 -11   3  -3        2.03        1.67      2.26 o 
 -10   3  -3       43.67       46.83      4.19 o 
  -9   3  -3        2.20        1.44      1.74 o 
  -8   3  -3       85.89       92.42      3.69 o 
  -7   3  -3       69.42       71.33      3.06 o 
  -6   3  -3       53.11       56.40      2.42 o 
  -5   3  -3       57.39       51.25      2.72 o 
  -4   3  -3      406.04      417.86     11.94 o 
  -3   3  -3       92.99       91.81      2.63 o 
  -2   3  -3       30.00       29.15      1.32 o 
  -1   3  -3      424.18      463.40      6.60 o 
   0   3  -3      197.54      188.05      3.43 o 
   1   3  -3      178.03      182.90      3.82 o 
   2   3  -3      101.13      100.63      2.60 o 
   3   3  -3      146.17      160.10      3.60 o 
   4   3  -3      108.58       94.27      3.46 o 
   5   3  -3       14.62       16.92      1.59 o 
   6   3  -3      205.57      215.30      5.57 o 
   7   3  -3       11.37        6.57      1.91 o 
   8   3  -3       93.56       95.75      4.77 o 
   9   3  -3        6.54        8.38      2.03 o 
  10   3  -3       12.21        7.45      2.45 o 
  11   3  -3        8.68        8.80      2.80 o 
  12   3  -3       11.25        7.47      2.97 o 
 -11   4  -3       16.97       16.20      4.70 o 
 -10   4  -3       15.67       13.89      6.29 o 
  -9   4  -3        1.15        0.13      3.46 o 
  -8   4  -3       58.51       63.57      4.71 o 
  -7   4  -3       38.94       33.24      3.35 o 
  -6   4  -3       57.25       64.98      4.38 o 
  -5   4  -3       50.82       55.23      3.44 o 
  -4   4  -3      148.03      159.72      6.04 o 
  -3   4  -3       61.39       62.73      4.37 o 
  -2   4  -3      437.30      422.03      6.85 o 
  -1   4  -3       23.04       23.08      1.45 o 
   0   4  -3      361.76      380.46      6.47 o 
   1   4  -3       26.64       30.77      1.75 o 
   2   4  -3      122.22      121.67      4.85 o 
   3   4  -3       21.21       26.21      1.72 o 
   4   4  -3      109.50      110.96      4.95 o 
   5   4  -3       45.04       45.83      5.99 o 
   6   4  -3      268.43      262.48     19.79 o 
   7   4  -3        3.09        2.90      2.95 o 
   8   4  -3        7.97        9.17      3.41 o 
   9   4  -3        8.30        8.75      3.83 o 
  10   4  -3        5.05        5.93      4.02 o 
  11   4  -3        3.27        5.09      4.23 o 
 -10   5  -3       36.70       38.37      9.25 o 
  -9   5  -3       10.91       11.09      5.16 o 
  -8   5  -3       36.52       33.59      4.48 o 
  -7   5  -3        0.79        3.64      2.28 o 
  -6   5  -3        6.49       10.89      3.78 o 
  -5   5  -3       58.67       49.20      5.84 o 
  -4   5  -3       76.39       78.40      4.12 o 
  -3   5  -3        4.75        5.97      8.34 o 
  -2   5  -3      185.80      176.81      5.73 o 
  -1   5  -3      166.38      160.96      6.06 o 
   0   5  -3      223.64      201.39      6.87 o 
   1   5  -3      127.63      134.62      4.42 o 
   2   5  -3        8.55        7.52      1.80 o 
   3   5  -3       32.67       29.01      7.20 o 
   4   5  -3      198.29      209.32     10.54 o 
   5   5  -3       21.79       21.28      3.65 o 
   6   5  -3       59.84       59.67     15.24 o 
   7   5  -3       24.04       38.16      4.99 o 
   8   5  -3        4.57        7.28      3.61 o 
   9   5  -3        7.58       13.91      4.52 o 
  10   5  -3        3.75        2.36      4.24 o 
  -8   6  -3        4.34        6.83      6.83 o 
  -7   6  -3        7.09        7.93      8.27 o 
  -6   6  -3        2.19        6.85      2.94 o 
  -5   6  -3       50.93       54.94      4.54 o 
  -4   6  -3       37.88       36.16      3.34 o 
  -3   6  -3       13.02       18.36      4.50 o 
  -2   6  -3        3.36        2.84      3.43 o 
  -1   6  -3       29.26       34.10      3.84 o 
   0   6  -3       14.04       13.79      3.03 o 
   1   6  -3       13.27       11.87      2.94 o 
   2   6  -3        6.72        2.65      5.99 o 
   3   6  -3      185.76      179.01      7.23 o 
   4   6  -3       44.55       46.35      4.57 o 
   5   6  -3       17.32       18.39      3.76 o 
   6   6  -3       13.72       15.11      8.34 o 
   7   6  -3       44.66       47.11      5.89 o 
   8   6  -3        5.22       14.08      4.52 o 
   9   6  -3        0.52        6.18      9.40 o 
  -6   7  -3        0.83       -3.64      5.92 o 
  -5   7  -3       11.67       12.74      7.28 o 
  -4   7  -3       11.34       11.53      6.52 o 
  -3   7  -3       19.26       23.51      7.13 o 
  -2   7  -3        2.27       -0.15      4.85 o 
  -1   7  -3       12.61       10.33      4.32 o 
   0   7  -3        9.52        7.84      3.21 o 
   1   7  -3        8.80        7.23      4.12 o 
   2   7  -3        1.79        3.34      5.16 o 
   3   7  -3       21.09       18.20      6.52 o 
   4   7  -3        0.78        1.06      2.88 o 
   5   7  -3        8.11        9.25      4.70 o 
   6   7  -3        0.51       -0.68      6.14 o 
  -1   8  -3       24.62       21.99      7.28 o 
 -12   0  -2       12.81       11.34      3.89 o 
 -10   0  -2       22.48       10.16      5.01 o 
  -8   0  -2      165.38      157.41      3.64 o 
  -6   0  -2      153.56      153.34      3.14 o 
  -4   0  -2     1827.40     1708.55     18.49 o 
  -2   0  -2     4036.80     4002.32     49.80 o 
   0   0  -2     1694.04     1718.95     18.97 o 
   2   0  -2    14604.20    14196.12    184.73 o 
   4   0  -2     1099.22     1158.65     14.52 o 
   6   0  -2      346.62      351.09      6.71 o 
   8   0  -2      449.96      430.40      8.49 o 
  10   0  -2       35.00       33.22      5.16 o 
  12   0  -2        2.97        3.64      4.40 o 
 -13   1  -2        6.37        7.95      3.91 o 
 -12   1  -2        8.05        9.23      3.09 o 
 -11   1  -2        7.86       10.03      2.80 o 
 -10   1  -2       32.94       31.66      2.60 o 
  -9   1  -2       53.46       53.01      2.39 o 
  -8   1  -2       86.70       83.95      2.36 o 
  -7   1  -2       31.30       27.14      1.21 o 
  -6   1  -2       39.79       44.67      1.75 o 
  -5   1  -2      231.16      246.84      2.80 o 
  -4   1  -2      202.78      217.48      2.44 o 
  -3   1  -2     1163.07     1163.92     10.80 o 
  -2   1  -2     3963.74     4172.72     34.02 o 
  -1   1  -2     6726.87     7117.76     60.01 o 
   0   1  -2     4954.15     5060.47     43.08 o 
   1   1  -2      680.60      728.66      6.29 o 
   2   1  -2     4661.31     4500.04     41.76 o 
   3   1  -2      258.94      254.76      2.99 o 
   4   1  -2       21.01       18.71      0.95 o 
   5   1  -2      517.55      553.74      5.59 o 
   6   1  -2      537.75      447.47      5.66 o 
   7   1  -2       61.10       58.32      1.99 o 
   8   1  -2      193.88      180.40      4.20 o 
   9   1  -2       29.84       31.48      2.51 o 
  10   1  -2       15.93       14.09      2.19 o 
  11   1  -2        8.27        6.07      3.79 o 
  12   1  -2       38.71       41.71      6.22 o 
  13   1  -2        3.76        7.28      4.85 o 
 -13   2  -2        2.13        5.92      4.85 o 
 -12   2  -2        7.71        2.73      3.00 o 
 -11   2  -2       33.72       36.91      3.16 o 
 -10   2  -2      105.36      105.35      4.53 o 
  -9   2  -2      157.89      168.35      4.16 o 
  -8   2  -2       15.30       10.67      1.50 o 
  -7   2  -2      171.56      178.18      3.51 o 
  -6   2  -2      122.91      134.77      2.59 o 
  -5   2  -2       48.77       54.65      1.67 o 
  -4   2  -2      397.12      397.57      4.63 o 
  -3   2  -2      579.85      627.04      9.19 o 
  -2   2  -2      470.09      470.88      5.50 o 
  -1   2  -2       28.91       33.21      1.07 o 
   0   2  -2      123.50      119.93      2.40 o 
   1   2  -2      180.90      190.10      3.15 o 
   2   2  -2     1347.68     1345.38     15.80 o 
   3   2  -2       58.62       59.49      1.15 o 
   4   2  -2       17.76       17.97      0.97 o 
   5   2  -2       21.75       16.52      1.31 o 
   6   2  -2      249.93      248.62      4.23 o 
   7   2  -2       54.28       49.51      2.54 o 
   8   2  -2       93.09       84.35      3.75 o 
   9   2  -2       51.74       45.14      3.30 o 
  10   2  -2       27.32       24.22      3.13 o 
  11   2  -2       27.72       29.72      3.54 o 
  12   2  -2       25.32       22.45      5.01 o 
  13   2  -2       15.07       19.72      5.31 o 
 -12   3  -2        1.03        3.84      7.58 o 
 -11   3  -2       16.72       15.91      2.73 o 
 -10   3  -2       12.52       14.24      2.46 o 
  -9   3  -2       74.96       69.84      5.45 o 
  -8   3  -2       55.29       53.38      3.83 o 
  -7   3  -2       23.91       27.49      2.41 o 
  -6   3  -2       34.59       40.24      2.94 o 
  -5   3  -2      447.60      415.14      7.96 o 
  -4   3  -2       99.77       93.71      2.62 o 
  -3   3  -2      309.11      307.68      5.03 o 
  -2   3  -2      162.18      176.12      3.88 o 
  -1   3  -2      257.20      264.69      4.48 o 
   0   3  -2      381.34      404.60      8.41 o 
   1   3  -2      301.57      294.77      5.03 o 
   2   3  -2      320.82      363.39      7.21 o 
   3   3  -2       50.89       66.96      2.08 o 
   4   3  -2      150.65      152.04      4.23 o 
   5   3  -2       26.35       23.60      1.75 o 
   6   3  -2       90.99       85.75      3.00 o 
   7   3  -2      400.25      373.66     10.22 o 
   8   3  -2       98.84       92.76      3.84 o 
   9   3  -2       11.86       13.48      2.25 o 
  10   3  -2       40.05       44.13      3.74 o 
  11   3  -2        0.29       -2.55      4.64 o 
  12   3  -2        7.42        4.40      3.40 o 
 -11   4  -2       43.63       53.69      8.27 o 
 -10   4  -2        7.43        5.19      3.46 o 
  -9   4  -2       32.20       33.96      3.78 o 
  -8   4  -2        3.22        0.16      2.26 o 
  -7   4  -2       28.53       26.17      3.04 o 
  -6   4  -2      219.54      205.10      6.50 o 
  -5   4  -2      304.15      284.27      7.73 o 
  -4   4  -2       68.79       68.82      5.30 o 
  -3   4  -2      544.60      542.01      8.25 o 
  -2   4  -2       17.58       18.60      1.52 o 
  -1   4  -2      130.26      127.42      4.65 o 
   0   4  -2       23.62       21.85      2.36 o 
   1   4  -2      295.15      291.17      9.07 o 
   2   4  -2      117.00      114.05      4.22 o 
   3   4  -2       41.07       41.83      3.58 o 
   4   4  -2       14.24       14.52      1.83 o 
   5   4  -2       16.07       14.79      4.40 o 
   6   4  -2       50.45       44.56      4.51 o 
   7   4  -2      241.35      243.11     15.85 o 
   8   4  -2       38.23       33.52      4.70 o 
   9   4  -2        3.21       -1.18      3.13 o 
  10   4  -2        6.27        8.05      4.19 o 
  11   4  -2       14.18       14.98      2.77 o 
 -10   5  -2        5.62        9.56      6.67 o 
  -9   5  -2       26.92       30.86      6.60 o 
  -8   5  -2       29.37       36.77      4.51 o 
  -7   5  -2       59.95       55.68      4.58 o 
  -6   5  -2        4.38        4.88      2.24 o 
  -5   5  -2      164.62      151.47      6.67 o 
  -4   5  -2       21.27       17.28      2.51 o 
  -3   5  -2      425.17      400.02      9.16 o 
  -2   5  -2        0.13        1.29      1.89 o 
  -1   5  -2       48.68       47.25      3.68 o 
   0   5  -2      159.70      143.43      5.57 o 
   1   5  -2       82.42       95.66      4.55 o 
   2   5  -2       70.35       63.99      2.89 o 
   3   5  -2        0.12       -1.37      2.28 o 
   4   5  -2      138.60      143.42      7.20 o 
   5   5  -2       31.31       22.00      3.58 o 
   6   5  -2        3.53       -0.07      2.75 o 
   7   5  -2       22.21       16.64      3.90 o 
   8   5  -2       11.99       13.09      3.93 o 
   9   5  -2        0.41        0.91      4.47 o 
  10   5  -2        2.79       11.66      5.69 o 
  -9   6  -2       20.09       13.95      7.43 o 
  -8   6  -2        7.83        3.94      6.22 o 
  -7   6  -2        0.94        3.32      3.11 o 
  -6   6  -2        8.89        8.12      4.25 o 
  -5   6  -2       16.97       14.45      3.02 o 
  -4   6  -2       31.18       31.78      3.10 o 
  -3   6  -2       19.07       17.50      4.39 o 
  -2   6  -2       69.16       60.46     12.36 o 
  -1   6  -2       22.18       18.73      3.20 o 
   0   6  -2      134.89      122.10      6.47 o 
   1   6  -2       78.96       77.39      5.00 o 
   2   6  -2       16.45       10.68      3.69 o 
   3   6  -2       42.38       39.52      4.25 o 
   4   6  -2       59.40       64.05     15.32 o 
   5   6  -2       40.21       57.40     10.84 o 
   6   6  -2       20.75       17.19      3.95 o 
   7   6  -2       48.97       48.29      6.67 o 
   8   6  -2       23.76       28.57      5.14 o 
   9   6  -2        4.26        6.20      4.53 o 
  -6   7  -2        4.18        2.12      6.07 o 
  -5   7  -2        7.99        2.58      5.76 o 
  -4   7  -2       25.09       22.34      3.43 o 
  -3   7  -2       11.30       12.44      6.22 o 
  -2   7  -2       32.39       35.64      7.58 o 
  -1   7  -2        1.36        5.12      3.91 o 
   0   7  -2       29.53       25.72      4.13 o 
   1   7  -2       25.65       21.13      4.66 o 
   2   7  -2       19.38       28.36      7.28 o 
   3   7  -2        0.61        0.15      4.85 o 
   4   7  -2       22.77       21.47      3.84 o 
   5   7  -2        6.23        6.55      3.56 o 
   6   7  -2        4.81        9.69      3.84 o 
   7   7  -2        8.83       12.89      8.04 o 
  -2   8  -2        8.12       10.77      7.13 o 
  -1   8  -2        1.50        0.61      5.92 o 
   2   8  -2       27.32       30.79      8.04 o 
 -13   0  -1       11.72       20.76      4.93 o 
 -11   0  -1        1.44       -3.94      3.94 o 
  -9   0  -1      137.54      132.18      4.20 o 
  -7   0  -1      700.36      677.31     11.51 o 
  -5   0  -1     1109.41     1158.04     13.46 o 
  -3   0  -1      251.27      222.93      3.15 o 
  -1   0  -1     6714.11     6492.46     80.93 o 
   1   0  -1      723.55      664.06      8.90 o 
   3   0  -1      643.40      584.03      6.85 o 
   5   0  -1     1235.52     1282.54     15.98 o 
   7   0  -1      814.74      819.27     12.92 o 
   9   0  -1       98.86       90.34      4.39 o 
  11   0  -1       22.20       16.08      4.85 o 
  13   0  -1        2.14        1.37      4.25 o 
 -13   1  -1        1.23        0.48      3.48 o 
 -12   1  -1        5.06        7.64      3.06 o 
 -11   1  -1        2.25        1.58      2.46 o 
 -10   1  -1       15.64       12.19      1.94 o 
  -9   1  -1       82.88       84.97      2.71 o 
  -8   1  -1       38.11       37.64      1.87 o 
  -7   1  -1      307.37      291.50      3.79 o 
  -6   1  -1      533.33      574.16      5.67 o 
  -5   1  -1      380.17      383.13      3.97 o 
  -4   1  -1      308.25      291.58      3.23 o 
  -3   1  -1      480.50      459.25      5.31 o 
  -2   1  -1     1643.86     1825.38     15.42 o 
  -1   1  -1     1058.07     1141.50     11.18 o 
   0   1  -1      900.36      951.16     11.10 o 
   1   1  -1     1765.56     1889.84     19.34 o 
   2   1  -1     4143.89     4237.23     36.51 o 
   3   1  -1      502.66      463.92      4.74 o 
   4   1  -1      513.15      507.08      5.03 o 
   5   1  -1       58.67       53.33      1.31 o 
   6   1  -1      304.87      305.90      4.01 o 
   7   1  -1      194.91      198.31      3.44 o 
   8   1  -1       42.57       39.88      2.23 o 
   9   1  -1       74.30       71.12      3.24 o 
  10   1  -1        7.61        6.68      1.99 o 
  11   1  -1        9.04        7.87      3.17 o 
  12   1  -1        0.43       -3.64      3.64 o 
  13   1  -1        5.46        8.34      4.70 o 
 -13   2  -1        2.13        0.46      4.55 o 
 -12   2  -1       15.66       21.91      4.93 o 
 -11   2  -1        5.95        6.69      2.23 o 
 -10   2  -1       14.45       10.92      2.06 o 
  -9   2  -1       67.03       58.55      2.98 o 
  -8   2  -1      100.41       92.97      2.90 o 
  -7   2  -1       46.71       52.30      2.17 o 
  -6   2  -1       25.84       27.31      1.28 o 
  -5   2  -1       11.81       13.00      1.13 o 
  -4   2  -1      118.80      115.66      1.95 o 
  -3   2  -1      120.32      141.04      3.33 o 
  -2   2  -1       20.90       21.28      0.87 o 
  -1   2  -1      256.35      274.72      4.01 o 
   0   2  -1      565.85      555.46      9.78 o 
   1   2  -1      219.52      233.18      4.03 o 
   2   2  -1      257.99      262.64      5.24 o 
   3   2  -1      112.71      121.22      1.97 o 
   4   2  -1       31.34       31.04      1.25 o 
   5   2  -1       26.81       28.09      1.82 o 
   6   2  -1      106.21      111.54      2.36 o 
   7   2  -1      179.73      172.98      4.32 o 
   8   2  -1       76.25       74.28      5.63 o 
   9   2  -1      101.73      100.48      4.39 o 
  10   2  -1       11.67        7.20      2.29 o 
  11   2  -1       12.48       11.40      2.79 o 
  12   2  -1       21.99       26.24      5.31 o 
  13   2  -1        2.19       -0.30      3.79 o 
 -12   3  -1       62.15       66.72      5.94 o 
 -11   3  -1        9.70        6.14      2.41 o 
 -10   3  -1        2.72        1.71      1.96 o 
  -9   3  -1       23.60       24.01      2.48 o 
  -8   3  -1      100.83      108.21      3.86 o 
  -7   3  -1       31.42       26.62      2.10 o 
  -6   3  -1       53.70       52.17      3.86 o 
  -5   3  -1        0.90       -0.22      0.87 o 
  -4   3  -1      106.62      108.82      3.83 o 
  -3   3  -1      267.11      274.35      5.55 o 
  -2   3  -1      338.69      329.14      4.64 o 
  -1   3  -1        1.17        1.05      0.99 o 
   0   3  -1       70.48       72.27      2.99 o 
   1   3  -1      936.90     1014.24     21.54 o 
   2   3  -1       60.67       68.08      2.16 o 
   3   3  -1       21.38       22.15      1.64 o 
   4   3  -1       83.43       83.74      2.59 o 
   5   3  -1      113.85      115.32      3.43 o 
   6   3  -1      194.43      182.55      4.42 o 
   7   3  -1       49.14       45.50      2.69 o 
   8   3  -1        6.71        4.95      1.81 o 
   9   3  -1       70.11       72.40      3.68 o 
  10   3  -1       63.06       58.98      6.43 o 
  11   3  -1        7.19        9.74      2.79 o 
  12   3  -1        3.82       -1.38      2.63 o 
 -11   4  -1       26.55       32.55      9.56 o 
 -10   4  -1       55.46       57.97      5.68 o 
  -9   4  -1        0.03       -0.51      2.28 o 
  -8   4  -1       40.69       42.74      3.73 o 
  -7   4  -1       75.10       79.62      4.32 o 
  -6   4  -1      228.54      233.20      9.96 o 
  -5   4  -1       16.61       14.11      2.22 o 
  -4   4  -1       61.03       53.24      3.41 o 
  -3   4  -1       72.22       74.60      3.08 o 
  -2   4  -1      393.79      358.82      8.72 o 
  -1   4  -1       26.64       30.73      2.62 o 
   0   4  -1      180.73      211.57      6.09 o 
   1   4  -1       30.10       31.45      2.59 o 
   2   4  -1      569.77      603.81     11.44 o 
   3   4  -1       27.66       26.92      2.02 o 
   4   4  -1      140.34      137.40      3.65 o 
   5   4  -1        6.34        0.14      2.22 o 
   6   4  -1       98.42       93.49      4.55 o 
   7   4  -1       12.87       13.65      2.76 o 
   8   4  -1        4.96        3.52      2.98 o 
   9   4  -1       17.37       15.27      4.04 o 
  10   4  -1        1.90        6.45      4.08 o 
  11   4  -1       14.35       18.94      5.09 o 
 -10   5  -1       14.95       22.14      7.58 o 
  -9   5  -1        6.10       11.81      3.81 o 
  -8   5  -1       10.78        8.34      3.28 o 
  -7   5  -1       10.17        6.17      2.52 o 
  -6   5  -1       13.39        7.92      4.10 o 
  -5   5  -1       74.66       73.94      4.41 o 
  -4   5  -1       86.96       84.84      5.30 o 
  -3   5  -1       49.32       40.45      3.44 o 
  -2   5  -1      147.47      144.29      5.50 o 
  -1   5  -1      106.05       87.84      4.46 o 
   0   5  -1       12.26       10.08      2.23 o 
   1   5  -1      103.93      100.52      4.66 o 
   2   5  -1      192.55      194.12      6.16 o 
   3   5  -1      117.78      114.30      7.57 o 
   4   5  -1       26.73       25.35      2.69 o 
   5   5  -1       23.81       27.03      5.23 o 
   6   5  -1       69.79       74.01      9.10 o 
   7   5  -1       29.23       34.48      4.59 o 
   8   5  -1       16.33       19.04      4.19 o 
   9   5  -1        2.68        0.94      3.53 o 
  10   5  -1        1.29        7.82      8.49 o 
  -9   6  -1        7.27       15.62      7.43 o 
  -8   6  -1        4.19       -4.40      5.61 o 
  -7   6  -1        7.48        5.28      3.20 o 
  -6   6  -1       16.63       11.60      3.22 o 
  -5   6  -1       63.65       70.21      5.40 o 
  -4   6  -1       17.35       16.02      4.44 o 
  -3   6  -1       13.79        6.97      4.40 o 
  -2   6  -1       29.44       27.52      4.61 o 
  -1   6  -1      100.03      102.89      5.33 o 
   0   6  -1       20.44       24.88      3.45 o 
   1   6  -1      127.72      127.66      5.75 o 
   2   6  -1       40.27       40.10      4.92 o 
   3   6  -1        5.13        1.60      2.21 o 
   4   6  -1       22.31       26.77      7.66 o 
   5   6  -1        1.04        0.19      2.71 o 
   6   6  -1       22.24       28.47      4.27 o 
   7   6  -1       41.72       56.12     14.03 o 
   8   6  -1        3.59        6.36      3.94 o 
   9   6  -1       16.77       22.45      6.90 o 
  -7   7  -1       22.52       25.94      8.95 o 
  -6   7  -1        9.37        8.95      6.37 o 
  -5   7  -1        5.57       14.41      6.52 o 
  -4   7  -1        7.16        4.40      5.61 o 
  -3   7  -1       45.87       49.14      8.80 o 
  -2   7  -1        2.26        2.71      3.86 o 
  -1   7  -1       15.94       15.02      4.40 o 
   0   7  -1       16.32       26.16      3.88 o 
   1   7  -1       38.12       32.61      7.58 o 
   2   7  -1        0.65       -0.61      4.55 o 
   3   7  -1        1.13        3.34      5.46 o 
   4   7  -1        8.64        9.90      4.47 o 
   5   7  -1       50.03       71.61      8.65 o 
   6   7  -1        1.14        5.14      3.87 o 
   7   7  -1       18.54       19.99      4.96 o 
  -2   8  -1        1.08       12.29      7.13 o 
  -1   8  -1       18.54       26.69      7.74 o 
   2   8  -1        0.12       -1.97      5.61 o 
 -12   0   0       30.36       49.44      8.04 o 
 -10   0   0        1.61        4.25      4.25 o 
  -8   0   0       50.60       56.68      2.38 o 
  -6   0   0      441.33      425.09      6.11 o 
  -4   0   0      791.29      722.06      8.64 o 
  -2   0   0      458.21      456.17      6.18 o 
   2   0   0      475.58      478.80      6.62 o 
   4   0   0      803.23      732.24      9.23 o 
   6   0   0      435.28      406.92      7.40 o 
   8   0   0       49.44       50.36      2.91 o 
  10   0   0        1.66        3.94      3.34 o 
  12   0   0       29.94       43.38      6.67 o 
 -13   1   0        2.11        3.17      3.20 o 
 -12   1   0       13.64        9.01      3.14 o 
 -11   1   0       32.70       34.67      4.73 o 
 -10   1   0      126.61      130.59      4.23 o 
  -9   1   0        5.24       -0.15      1.36 o 
  -8   1   0       44.10       41.50      1.97 o 
  -7   1   0       39.57       35.51      1.41 o 
  -6   1   0      668.22      635.95      6.48 o 
  -5   1   0      265.64      262.49      3.45 o 
  -4   1   0      520.13      488.91      5.40 o 
  -3   1   0      297.12      236.83      4.68 o 
  -2   1   0      318.33      327.71      3.65 o 
  -1   1   0     1182.95     1169.14     13.87 o 
   0   1   0     4445.30     4186.33     76.69 o 
   1   1   0     1196.50     1180.33     13.79 o 
   2   1   0      306.26      311.46      3.52 o 
   3   1   0      300.05      244.73      3.52 o 
   4   1   0      529.09      475.96      4.69 o 
   5   1   0      262.19      264.02      3.53 o 
   6   1   0      675.85      643.25      8.09 o 
   7   1   0       39.09       33.06      1.53 o 
   8   1   0       45.77       45.76      2.50 o 
   9   1   0        5.11        2.97      1.65 o 
  10   1   0      129.46      129.02      4.34 o 
  11   1   0       32.34       33.78      4.54 o 
  12   1   0       12.86       18.96      5.16 o 
  13   1   0        2.18        1.52      4.40 o 
 -13   2   0        3.58        5.31      5.01 o 
 -12   2   0       12.96       14.11      3.47 o 
 -11   2   0       15.99       18.32      2.65 o 
 -10   2   0       91.21       94.67      5.26 o 
  -9   2   0        7.74        3.16      1.55 o 
  -8   2   0       91.81       86.07      2.70 o 
  -7   2   0      128.78      123.14      3.03 o 
  -6   2   0       78.24       75.60      1.90 o 
  -5   2   0      365.35      382.19      5.00 o 
  -4   2   0      590.94      553.01      6.36 o 
  -3   2   0        0.19        0.25      0.43 o 
  -2   2   0      148.50      138.76      2.07 o 
  -1   2   0      292.10      269.87      5.28 o 
   0   2   0      186.54      170.65      4.88 o 
   1   2   0      281.88      257.59      5.95 o 
   2   2   0      152.46      144.05      2.49 o 
   3   2   0        0.30       -0.26      0.42 o 
   4   2   0      599.07      558.62      7.49 o 
   5   2   0      360.40      374.29      5.72 o 
   6   2   0       80.08       75.15      2.22 o 
   7   2   0      126.67      118.32      3.91 o 
   8   2   0       93.23       88.56      4.08 o 
   9   2   0        8.48        1.53      2.47 o 
  10   2   0       92.35       98.04      4.62 o 
  11   2   0       15.86       16.63      4.66 o 
  12   2   0       12.51       11.68      4.40 o 
  13   2   0        3.34        5.16      4.40 o 
 -12   3   0        2.93        7.49      3.79 o 
 -11   3   0       88.52      100.59      6.03 o 
 -10   3   0       28.07       26.41      2.73 o 
  -9   3   0       24.85       23.58      3.57 o 
  -8   3   0      134.04      146.15      5.10 o 
  -7   3   0      313.75      316.87      6.43 o 
  -6   3   0        5.01        5.73      1.64 o 
  -5   3   0      145.92      149.59      3.57 o 
  -4   3   0      299.65      289.87      5.02 o 
  -3   3   0       56.42       59.89      2.16 o 
  -2   3   0      153.13      176.94      2.94 o 
  -1   3   0       96.72       96.17      4.29 o 
   0   3   0     1012.79     1168.94     24.12 o 
   1   3   0       95.98       98.13      3.80 o 
   2   3   0      152.36      173.17      3.81 o 
   3   3   0       60.26       60.27      1.64 o 
   4   3   0      302.77      300.27      5.47 o 
   5   3   0      152.89      165.00      4.06 o 
   6   3   0        5.29        2.79      1.15 o 
   7   3   0      306.53      320.85      7.47 o 
   8   3   0      132.58      145.68      5.52 o 
   9   3   0       26.34       25.37      2.59 o 
  10   3   0       28.34       24.98      3.88 o 
  11   3   0       89.14       94.05      5.16 o 
  12   3   0        2.82        4.32      2.82 o 
 -11   4   0        3.35        7.51      4.11 o 
 -10   4   0       11.28       11.19      3.78 o 
  -9   4   0       37.21       32.71      3.66 o 
  -8   4   0       31.25       32.48      3.46 o 
  -7   4   0       56.00       42.12      4.26 o 
  -6   4   0      193.95      172.60      5.79 o 
  -5   4   0      395.93      379.15     10.11 o 
  -4   4   0       49.57       43.63      2.49 o 
  -3   4   0       17.75       20.48      1.41 o 
  -2   4   0       66.55       66.36      3.95 o 
  -1   4   0      237.85      233.51      7.88 o 
   0   4   0      136.58      141.09     10.69 o 
   1   4   0      230.44      234.55      7.39 o 
   2   4   0       66.68       66.93      3.17 o 
   3   4   0       18.33       23.76      1.59 o 
   4   4   0       49.60       44.70      2.05 o 
   5   4   0      389.50      378.45     10.12 o 
   6   4   0      194.30      185.37      7.06 o 
   7   4   0       53.47       37.55      6.75 o 
   8   4   0       31.07       36.34      6.67 o 
   9   4   0       38.08       36.36      5.13 o 
  10   4   0       11.21       10.05      4.26 o 
  11   4   0        3.38        5.39      4.40 o 
 -10   5   0        0.38        8.19      6.67 o 
  -9   5   0       11.31       11.76      3.89 o 
  -8   5   0       13.97       17.79      3.79 o 
  -7   5   0       10.56        5.11      2.38 o 
  -6   5   0       15.35        9.19      2.48 o 
  -5   5   0      301.93      286.22     17.20 o 
  -4   5   0       65.42       58.69      3.32 o 
  -3   5   0        6.02        4.91      1.55 o 
  -2   5   0       27.90       26.94      2.98 o 
  -1   5   0       71.33       74.18      4.32 o 
   0   5   0       74.89       65.60      4.00 o 
   1   5   0       70.98       72.02      4.61 o 
   2   5   0       27.97       25.84      3.26 o 
   3   5   0        6.88        5.06      1.83 o 
   4   5   0       65.22       64.61      5.01 o 
   5   5   0      296.90      300.46     11.98 o 
   6   5   0       15.89       11.38      3.79 o 
   7   5   0        9.87        8.73      3.37 o 
   8   5   0       13.71       18.86      4.18 o 
   9   5   0       11.49       21.17      4.93 o 
  10   5   0        0.44       -0.12      8.04 o 
  -9   6   0       13.49       21.69      7.89 o 
  -8   6   0        8.72       20.32      8.19 o 
  -7   6   0       24.90       27.22      4.26 o 
  -6   6   0       40.78       41.64      4.39 o 
  -5   6   0       17.79       20.01      2.91 o 
  -4   6   0       31.11       31.74      4.46 o 
  -3   6   0       59.56       54.19      7.43 o 
  -2   6   0       20.19       16.17      4.02 o 
  -1   6   0       21.41       22.38      3.45 o 
   0   6   0      150.49      129.79      5.84 o 
   1   6   0       22.28       22.49      3.30 o 
   2   6   0       19.39       18.00      4.70 o 
   3   6   0       60.60       68.59     11.07 o 
   4   6   0       31.81       30.87      5.01 o 
   5   6   0       18.24       21.50      3.65 o 
   6   6   0       41.27       44.07      4.90 o 
   7   6   0       24.08       29.71      4.80 o 
   8   6   0        8.42       14.40      4.38 o 
   9   6   0       13.81       15.55      6.83 o 
  -7   7   0       10.55        8.04      6.98 o 
  -6   7   0       26.93       39.13      9.25 o 
  -5   7   0       35.53       42.01      8.65 o 
  -4   7   0        4.38        4.55      5.61 o 
  -3   7   0        9.22        7.89      5.76 o 
  -2   7   0       28.09       29.16      5.04 o 
  -1   7   0       10.54        9.21      4.02 o 
   0   7   0      103.33      119.05      8.72 o 
   1   7   0       10.28       12.29      6.07 o 
   2   7   0       29.26       25.03      6.98 o 
   3   7   0        9.05       13.20      6.37 o 
   4   7   0        3.87        5.58      2.91 o 
   5   7   0       35.78       42.32      4.82 o 
   6   7   0       27.21       36.50      7.66 o 
   7   7   0       10.41       16.60      4.63 o 
  -2   8   0       19.03       16.99      7.89 o 
  -1   8   0        0.46        3.03      6.83 o 
   2   8   0       19.15       25.94      8.65 o 
 -13   0   1        2.29        5.01      6.22 o 
 -11   0   1       22.03       17.29      5.61 o 
  -9   0   1      100.64       90.48      3.74 o 
  -7   0   1      809.63      816.23     10.63 o 
  -5   0   1     1250.37     1300.10     14.73 o 
  -3   0   1      650.59      603.36     10.05 o 
  -1   0   1      699.12      663.92     12.52 o 
   1   0   1     6681.81     6439.49     79.48 o 
   3   0   1      245.94      220.06      3.39 o 
   5   0   1     1134.23     1196.79     20.82 o 
   7   0   1      689.69      646.76     12.75 o 
   9   0   1      139.15      130.04     18.20 o 
  11   0   1        1.68        1.37      3.64 o 
  13   0   1       11.76       14.71      5.46 o 
 -13   1   1        5.48       -0.61      5.16 o 
 -12   1   1        0.45       -2.92      3.49 o 
 -11   1   1        9.50        8.90      2.99 o 
 -10   1   1        8.00        7.21      2.08 o 
  -9   1   1       73.67       74.70      2.76 o 
  -8   1   1       41.74       38.07      2.09 o 
  -7   1   1      194.85      202.32      4.09 o 
  -6   1   1      307.08      309.44      4.15 o 
  -5   1   1       60.06       53.70      1.47 o 
  -4   1   1      519.12      517.94      5.33 o 
  -3   1   1      513.55      475.17      5.93 o 
  -2   1   1     4144.48     4236.31     39.17 o 
  -1   1   1     1759.38     1843.27     19.38 o 
   0   1   1      909.36      954.78     12.30 o 
   1   1   1     1076.11     1181.93     12.96 o 
   2   1   1     1653.79     1826.28     16.90 o 
   3   1   1      472.09      455.63      4.87 o 
   4   1   1      303.61      286.14      3.70 o 
   5   1   1      386.18      385.33      4.70 o 
   6   1   1      527.01      557.72      7.15 o 
   7   1   1      307.42      289.57      4.60 o 
   8   1   1       37.66       36.08      2.30 o 
   9   1   1       83.31       79.87      3.78 o 
  10   1   1       15.49        9.56      2.30 o 
  11   1   1        2.50       -1.52      3.19 o 
  12   1   1        4.89       -1.67      3.79 o 
  13   1   1        1.20        3.34      4.40 o 
 -13   2   1        2.23        4.25      4.70 o 
 -12   2   1       21.80       19.92      3.32 o 
 -11   2   1       11.95       10.95      2.19 o 
 -10   2   1       12.25       11.93      2.14 o 
  -9   2   1      102.19      101.26      3.59 o 
  -8   2   1       74.22       74.42      3.32 o 
  -7   2   1      175.21      161.54      4.02 o 
  -6   2   1      108.39      110.10      2.53 o 
  -5   2   1       28.78       30.46      1.23 o 
  -4   2   1       28.89       30.96      1.06 o 
  -3   2   1      110.94      114.57      2.29 o 
  -2   2   1      249.19      257.30      3.55 o 
  -1   2   1      216.94      225.66      3.39 o 
   0   2   1      558.79      548.50     11.85 o 
   1   2   1      257.50      275.99      3.87 o 
   2   2   1       18.18       19.91      0.92 o 
   3   2   1      126.07      148.66      2.31 o 
   4   2   1      118.22      118.27      2.32 o 
   5   2   1       10.61       10.57      1.01 o 
   6   2   1       23.92       24.05      1.55 o 
   7   2   1       48.00       55.60      2.96 o 
   8   2   1      102.68      104.44      4.45 o 
   9   2   1       67.83       62.21      4.22 o 
  10   2   1       15.38       10.86      2.81 o 
  11   2   1        5.94       10.58      2.82 o 
  12   2   1       15.49       13.50      4.40 o 
  13   2   1        2.30        4.10      4.25 o 
 -12   3   1        3.46        1.04      3.53 o 
 -11   3   1        7.24        1.29      2.59 o 
 -10   3   1       62.06       61.17      3.91 o 
  -9   3   1       69.54       70.81      3.61 o 
  -8   3   1        7.27        5.92      1.86 o 
  -7   3   1       49.41       42.48      2.52 o 
  -6   3   1      197.18      172.05      5.42 o 
  -5   3   1      115.89      118.64      3.17 o 
  -4   3   1       77.88       77.10      2.31 o 
  -3   3   1       20.24       20.81      1.22 o 
  -2   3   1       55.46       61.39      1.77 o 
  -1   3   1      938.68     1027.06     41.94 o 
   0   3   1       68.75       68.51      4.78 o 
   1   3   1        1.22        3.23      1.23 o 
   2   3   1      338.62      327.36      4.85 o 
   3   3   1      264.46      275.95      4.25 o 
   4   3   1      110.88      116.23      3.04 o 
   5   3   1        0.73       -0.89      1.07 o 
   6   3   1       52.69       44.86      2.58 o 
   7   3   1       32.05       28.60      2.35 o 
   8   3   1      100.52      108.92      4.48 o 
   9   3   1       23.06       17.18      2.61 o 
  10   3   1        2.33       -0.34      2.32 o 
  11   3   1        9.80        8.38      2.74 o 
  12   3   1       62.43       52.93      6.94 o 
 -11   4   1       14.23       20.57      8.87 o 
 -10   4   1        2.11        6.12      3.57 o 
  -9   4   1       17.44       15.43      3.06 o 
  -8   4   1        5.56        2.28      2.22 o 
  -7   4   1       12.76       16.65      2.77 o 
  -6   4   1       98.52       93.03      4.30 o 
  -5   4   1        6.21        1.78      1.70 o 
  -4   4   1      141.19      136.02      3.29 o 
  -3   4   1       27.54       25.97      1.38 o 
  -2   4   1      563.18      561.17     15.85 o 
  -1   4   1       29.81       35.04      3.32 o 
   0   4   1      189.70      215.94      8.27 o 
   1   4   1       26.67       34.34      3.06 o 
   2   4   1      390.88      390.02      6.39 o 
   3   4   1       72.67       74.42      2.89 o 
   4   4   1       63.97       58.89      2.03 o 
   5   4   1       16.43       16.15      3.41 o 
   6   4   1      222.21      230.30      8.02 o 
   7   4   1       75.42       78.31      7.05 o 
   8   4   1       40.12       59.15      6.98 o 
   9   4   1        0.02        0.46      4.10 o 
  10   4   1       55.45       56.60      9.48 o 
  11   4   1       26.45       25.58      4.96 o 
 -10   5   1        1.39        6.22      6.22 o 
  -9   5   1        2.56        7.40      3.48 o 
  -8   5   1       16.27       15.98      3.67 o 
  -7   5   1       30.00       35.30      4.96 o 
  -6   5   1       70.68       70.51      4.19 o 
  -5   5   1       23.45       27.49      4.59 o 
  -4   5   1       28.06       23.46      3.16 o 
  -3   5   1      120.25      109.44      4.35 o 
  -2   5   1      188.23      166.32      7.55 o 
  -1   5   1      103.89      103.20      5.68 o 
   0   5   1       11.10       10.15      2.73 o 
   1   5   1      106.31       98.53      6.45 o 
   2   5   1      148.15      152.25      6.27 o 
   3   5   1       48.16       36.92      4.63 o 
   4   5   1       87.15       86.45      5.46 o 
   5   5   1       74.62       83.68      4.29 o 
   6   5   1       12.27        8.19      3.49 o 
   7   5   1        9.88        8.19      4.10 o 
   8   5   1       10.87        9.71      4.55 o 
   9   5   1        6.15        8.41      4.00 o 
  10   5   1       15.46       25.30      5.36 o 
  -9   6   1       16.35       24.42      8.19 o 
  -8   6   1        3.51        8.19      6.83 o 
  -7   6   1       42.55       51.44      9.40 o 
  -6   6   1       22.19       22.10      3.72 o 
  -5   6   1        0.94        2.60      2.24 o 
  -4   6   1       23.38       21.36      7.04 o 
  -3   6   1        5.19        0.46      3.24 o 
  -2   6   1       38.79       33.00      4.82 o 
  -1   6   1      127.74      125.55      5.75 o 
   0   6   1       20.73       26.33      3.55 o 
   1   6   1      100.76      101.05      6.05 o 
   3   6   1       12.75       16.23      2.73 o 
   4   6   1       18.19       16.23      3.34 o 
   5   6   1       64.57       75.23      6.07 o 
   6   6   1       16.00       11.53      3.94 o 
   7   6   1        7.15        5.36      5.84 o 
   8   6   1        4.30        8.20      3.95 o 
   9   6   1        7.17       10.79      4.66 o 
  -7   7   1       17.85        7.13      7.28 o 
  -6   7   1        1.09        9.40      6.83 o 
  -5   7   1       49.81       53.84      9.71 o 
  -4   7   1        8.49       18.66      6.98 o 
  -3   7   1        1.38        0.46      5.76 o 
  -2   7   1        0.64       -0.54      3.58 o 
  -1   7   1       37.82       39.79      5.52 o 
   0   7   1       16.48       27.49      4.28 o 
   1   7   1       15.36       11.07      6.07 o 
   2   7   1        2.34        4.85      5.46 o 
   3   7   1       47.75       46.87      9.56 o 
   4   7   1        7.00        7.12      3.00 o 
   5   7   1        5.11        9.50      3.56 o 
   6   7   1        9.29        9.88      6.83 o 
   7   7   1       22.64       34.78      7.20 o 
  -2   8   1        0.13       26.85      8.34 o 
  -1   8   1       18.66       15.32      7.89 o 
   2   8   1        1.07        7.43      6.67 o 
 -12   0   2        3.08        0.00      4.85 o 
 -10   0   2       32.96       30.18      6.07 o 
  -8   0   2      449.45      422.42      8.73 o 
  -6   0   2      339.42      352.68      7.96 o 
  -4   0   2     1118.01     1218.41     18.46 o 
  -2   0   2    14707.83    14810.78    194.82 o 
   0   0   2     1658.55     1743.72     20.95 o 
   2   0   2     4074.67     4028.93     53.92 o 
   4   0   2     1820.60     1707.11     22.66 o 
   6   0   2      156.33      162.86      4.99 o 
   8   0   2      163.89      160.14      5.53 o 
  10   0   2       22.82       16.84      4.40 o 
  12   0   2       12.36       17.14      5.31 o 
 -13   1   2        3.90        1.82      4.08 o 
 -12   1   2       39.05       52.27      8.42 o 
 -11   1   2        8.04        7.39      3.58 o 
 -10   1   2       15.89       11.66      2.29 o 
  -9   1   2       30.71       29.81      2.60 o 
  -8   1   2      193.08      178.51      4.01 o 
  -7   1   2       62.62       60.99      2.04 o 
  -6   1   2      534.22      453.86      5.43 o 
  -5   1   2      520.61      558.47      6.03 o 
  -4   1   2       18.77       16.26      0.83 o 
  -3   1   2      260.43      255.89      3.82 o 
  -2   1   2     4671.91     4551.93     36.98 o 
  -1   1   2      677.13      726.74      8.20 o 
   0   1   2     4930.51     4951.81     53.00 o 
   1   1   2     6698.71     7064.09     63.07 o 
   2   1   2     4011.07     4166.16     44.37 o 
   3   1   2     1172.75     1176.98     11.78 o 
   4   1   2      213.19      226.02      3.03 o 
   5   1   2      226.59      230.39      3.40 o 
   6   1   2       36.85       41.06      1.67 o 
   7   1   2       30.14       26.99      1.71 o 
   8   1   2       89.17       85.93      3.98 o 
   9   1   2       53.94       53.74      3.63 o 
  10   1   2       31.92       30.48      3.32 o 
  11   1   2        7.63        6.52      3.79 o 
  12   1   2        8.63        8.34      4.40 o 
  13   1   2        6.28        8.19      5.16 o 
 -13   2   2       15.14       28.24      4.66 o 
 -12   2   2       25.53       30.71      4.52 o 
 -11   2   2       27.19       25.44      3.80 o 
 -10   2   2       26.22       28.06      3.46 o 
  -9   2   2       53.61       55.85      3.68 o 
  -8   2   2       93.34       90.44      4.44 o 
  -7   2   2       52.10       46.71      2.42 o 
  -6   2   2      247.65      248.78      5.19 o 
  -5   2   2       19.92       17.45      1.10 o 
  -4   2   2       15.85       16.24      0.98 o 
  -3   2   2       54.87       53.83      1.60 o 
  -2   2   2     1345.87     1323.31     14.55 o 
  -1   2   2      175.06      185.75      3.75 o 
   0   2   2      117.52      112.04      2.29 o 
   1   2   2       29.06       32.26      1.17 o 
   2   2   2      479.06      486.77      7.06 o 
   3   2   2      591.40      635.02      7.26 o 
   4   2   2      406.85      396.03      5.36 o 
   5   2   2       45.32       48.16      1.84 o 
   6   2   2      127.24      135.98      3.01 o 
   7   2   2      168.70      173.01      6.30 o 
   8   2   2       16.34       14.49      2.22 o 
   9   2   2      159.21      176.81      6.21 o 
  10   2   2      104.65      105.25      5.40 o 
  11   2   2       33.47       38.81      6.83 o 
  12   2   2        8.04       10.01      4.25 o 
  13   2   2        2.34        6.22      4.25 o 
 -12   3   2        7.39        5.00      3.84 o 
 -11   3   2        0.28       -2.23      2.49 o 
 -10   3   2       40.17       36.71      3.16 o 
  -9   3   2       10.80       11.70      2.97 o 
  -8   3   2       97.87       87.94      3.92 o 
  -7   3   2      398.94      391.00      7.41 o 
  -6   3   2       91.18       83.36      3.78 o 
  -5   3   2       28.61       25.98      1.73 o 
  -4   3   2      152.59      150.81      3.40 o 
  -3   3   2       48.10       63.47      1.95 o 
  -2   3   2      325.01      355.42      6.28 o 
  -1   3   2      292.32      288.05      4.96 o 
   0   3   2      378.54      408.09     10.19 o 
   1   3   2      247.99      252.66      4.50 o 
   2   3   2      165.04      186.04      3.66 o 
   3   3   2      304.52      305.38      5.33 o 
   4   3   2       99.99       92.37      2.81 o 
   5   3   2      440.27      405.43      6.30 o 
   6   3   2       34.32       39.29      2.38 o 
   7   3   2       25.93       25.01      2.21 o 
   8   3   2       56.04       53.32      3.41 o 
   9   3   2       75.57       75.04      4.17 o 
  10   3   2       12.21       12.40      5.31 o 
  11   3   2       16.47       16.90      3.42 o 
  12   3   2        1.00        2.43      2.75 o 
 -11   4   2       13.96        7.56      4.37 o 
 -10   4   2        6.19        6.93      3.57 o 
  -9   4   2        3.66        4.05      2.63 o 
  -8   4   2       37.99       30.93      3.36 o 
  -7   4   2      244.45      249.66     10.58 o 
  -6   4   2       50.65       52.33      3.62 o 
  -5   4   2       17.69       17.10      3.33 o 
  -4   4   2       14.16       11.12      1.32 o 
  -3   4   2       39.63       40.98      1.76 o 
  -2   4   2      116.74      115.81      6.20 o 
  -1   4   2      290.81      286.50      9.86 o 
   0   4   2       23.87       22.11      4.63 o 
   1   4   2      129.76      127.77      6.45 o 
   2   4   2       17.80       21.80      3.42 o 
   3   4   2      544.14      553.37      7.48 o 
   4   4   2       68.47       66.03      2.54 o 
   5   4   2      297.00      293.86     10.24 o 
   6   4   2      219.84      212.55      7.60 o 
   7   4   2       28.07       27.39      3.69 o 
   8   4   2        3.23        3.49      3.94 o 
   9   4   2       31.94       33.22      6.22 o 
  10   4   2        7.51        3.94      5.01 o 
  11   4   2       43.42       55.97      8.65 o 
 -10   5   2        2.81        6.98      6.98 o 
  -9   5   2        0.56        1.30      3.28 o 
  -8   5   2       12.26       13.04      3.70 o 
  -7   5   2       23.44       24.56      3.27 o 
  -6   5   2        3.74        0.46      2.22 o 
  -5   5   2       30.30       31.22      4.35 o 
  -4   5   2      137.99      127.50      5.95 o 
  -3   5   2        0.02       -1.63      1.63 o 
  -2   5   2       71.36       65.77      5.18 o 
  -1   5   2       82.15       93.23      5.47 o 
   0   5   2      159.99      152.99      6.70 o 
   1   5   2       46.03       56.99      4.47 o 
   2   5   2        0.12       -1.44      1.44 o 
   3   5   2      429.17      434.38     13.50 o 
   4   5   2       20.87       11.38      3.34 o 
   5   5   2      159.66      146.38      5.68 o 
   6   5   2        4.40        2.28      2.88 o 
   7   5   2       59.86       68.86      6.83 o 
   8   5   2       28.81       33.97      6.07 o 
   9   5   2       27.09       22.90      5.76 o 
  10   5   2        5.69        4.85      5.46 o 
  -9   6   2        4.22        3.19      6.98 o 
  -8   6   2       23.77       20.48      8.04 o 
  -7   6   2       49.03       42.52      5.02 o 
  -6   6   2       20.45       18.58      3.94 o 
  -5   6   2       39.22       41.40      3.69 o 
  -4   6   2       60.88       61.57      6.20 o 
  -3   6   2       43.81       28.69      5.23 o 
  -2   6   2       16.51       12.71      3.99 o 
  -1   6   2       76.82       84.57      7.51 o 
   0   6   2      133.14      125.39      6.84 o 
   1   6   2       21.07       21.68      3.89 o 
   3   6   2       19.32       17.59      3.03 o 
   4   6   2       32.81       24.57      3.79 o 
   5   6   2       16.35       17.90      3.94 o 
   6   6   2        8.69        9.40      3.79 o 
   7   6   2        0.90        2.43      3.94 o 
   8   6   2        7.95        8.95      5.01 o 
   9   6   2       20.48       25.28      5.58 o 
  -6   7   2        4.63       -1.37      6.52 o 
  -5   7   2        6.19       -2.28      5.76 o 
  -4   7   2       22.53       10.92      7.28 o 
  -3   7   2        0.66       -3.79      5.61 o 
  -2   7   2       20.47       23.66      5.01 o 
  -1   7   2       25.31       24.06      6.07 o 
   0   7   2       28.49       32.33      5.46 o 
   4   7   2       26.04       28.36      4.25 o 
   5   7   2        7.82        9.56      3.79 o 
   6   7   2        4.59        5.32      3.50 o 
  -2   8   2       27.13       38.37     10.16 o 
   2   8   2        8.53       17.14      7.89 o 
 -13   0   3       16.40       20.32      7.13 o 
  -9   0   3      102.24      101.47      8.95 o 
  -7   0   3      112.60      113.99      4.64 o 
  -5   0   3      717.28      742.61     15.74 o 
  -3   0   3     4128.21     4380.73     60.42 o 
  -1   0   3     7733.57     7549.86     97.88 o 
   1   0   3     2086.04     1988.39     21.73 o 
   3   0   3      114.18      153.14      4.13 o 
   5   0   3      769.22      733.49     12.94 o 
   7   0   3       46.46       37.57      3.10 o 
   9   0   3       42.36       39.15      4.78 o 
  11   0   3       20.63       24.87      5.46 o 
  13   0   3        4.99       -2.12      4.55 o 
 -13   1   3       11.81       20.17      6.83 o 
 -12   1   3        1.73        4.08      3.74 o 
 -11   1   3       18.52       20.72      7.58 o 
 -10   1   3       39.23       32.30      4.56 o 
  -9   1   3      124.42      117.87      4.34 o 
  -8   1   3       23.62       21.66      2.01 o 
  -7   1   3       34.81       33.07      1.66 o 
  -6   1   3       35.90       37.62      1.57 o 
  -5   1   3      422.69      465.13      5.32 o 
  -4   1   3      391.38      417.70      5.10 o 
  -3   1   3      546.23      601.35      7.37 o 
  -2   1   3      249.63      243.01      5.20 o 
  -1   1   3      168.35      141.49      1.76 o 
   0   1   3     1411.68     1394.23     13.86 o 
   1   1   3     2865.59     2939.95     26.69 o 
   2   1   3     3550.82     3624.36     54.94 o 
   3   1   3     1588.17     1695.09     15.42 o 
   4   1   3      572.38      597.27      6.46 o 
   5   1   3      317.61      312.12      4.13 o 
   6   1   3      149.04      157.82      3.15 o 
   7   1   3        9.24        8.05      1.38 o 
   8   1   3        1.47        0.55      1.29 o 
   9   1   3      218.68      214.35      5.97 o 
  10   1   3       17.75       16.33      2.81 o 
  11   1   3       29.48       28.67      5.31 o 
  12   1   3        1.50       -3.79      3.79 o 
  13   1   3        5.75        0.76      4.70 o 
 -13   2   3       11.28       18.90      4.34 o 
 -12   2   3        0.96       -3.34      4.40 o 
 -11   2   3       20.45       26.38      5.38 o 
 -10   2   3       24.98       25.90      3.03 o 
  -9   2   3      247.68      266.76      9.11 o 
  -8   2   3       21.74       21.31      2.39 o 
  -7   2   3       87.39       77.03      2.95 o 
  -6   2   3      114.37      120.65      3.26 o 
  -5   2   3       73.29       62.02      1.88 o 
  -4   2   3      145.82      142.38      2.25 o 
  -3   2   3      118.44      121.25      1.93 o 
  -2   2   3      593.30      551.25      6.94 o 
  -1   2   3      123.11      104.68      1.98 o 
   0   2   3      223.79      209.27      3.03 o 
   1   2   3      113.42      110.00      1.73 o 
   2   2   3      946.94     1010.77     10.81 o 
   3   2   3      143.33      137.88      2.50 o 
   4   2   3      115.66       92.90      2.54 o 
   5   2   3      131.64      117.69      3.87 o 
   6   2   3        8.76        6.79      1.21 o 
   7   2   3      108.09      106.54      4.66 o 
   8   2   3      120.67      118.46      7.62 o 
   9   2   3       14.15       15.93      2.62 o 
  10   2   3       78.12       79.80      4.86 o 
  11   2   3        8.93       12.44      4.40 o 
  12   2   3        8.74       12.29      4.40 o 
 -12   3   3       11.25        5.61      4.25 o 
 -11   3   3        8.84        6.23      2.95 o 
 -10   3   3       12.20        7.49      2.36 o 
  -9   3   3        6.76        7.96      2.04 o 
  -8   3   3       92.51       90.06      3.74 o 
  -7   3   3       11.87        8.76      1.78 o 
  -6   3   3      200.66      204.91      4.72 o 
  -5   3   3       14.41       16.57      1.82 o 
  -4   3   3      106.97       91.12      2.71 o 
  -3   3   3      148.89      162.51      3.42 o 
  -2   3   3       94.68       93.63      2.05 o 
  -1   3   3      177.06      183.91      3.42 o 
   0   3   3      195.24      188.64      4.07 o 
   1   3   3      425.54      475.67      6.51 o 
   2   3   3       26.67       26.58      1.09 o 
   3   3   3       91.92       93.19      2.62 o 
   4   3   3      413.68      417.47      7.30 o 
   5   3   3       58.23       52.18      2.41 o 
   6   3   3       50.32       45.44      3.85 o 
   7   3   3       68.33       70.69      9.43 o 
   8   3   3       87.72       91.47      4.17 o 
   9   3   3        2.17        2.60      2.02 o 
  10   3   3       44.42       57.85      8.80 o 
  11   3   3        1.92        0.82      2.57 o 
  12   3   3       17.91       25.03      5.01 o 
 -11   4   3        3.30        3.40      4.47 o 
 -10   4   3        4.86        7.45      4.47 o 
  -9   4   3        8.23        6.22      2.93 o 
  -8   4   3        8.03        6.81      2.52 o 
  -7   4   3        3.06       -1.89      1.89 o 
  -6   4   3      269.47      260.46      7.47 o 
  -5   4   3       45.22       39.79      3.11 o 
  -4   4   3      112.32      108.43      3.58 o 
  -3   4   3       20.95       20.51      1.48 o 
  -2   4   3      116.53      120.29      2.81 o 
  -1   4   3       26.75       33.89      1.78 o 
   0   4   3      358.39      355.93      9.91 o 
   1   4   3       22.87       22.10      1.41 o 
   2   4   3      437.35      432.02      7.19 o 
   3   4   3       61.18       60.36      2.33 o 
   4   4   3      146.34      160.07      5.89 o 
   5   4   3       50.85       58.75      4.10 o 
   6   4   3       56.67       67.91      4.77 o 
   7   4   3       39.05       35.86      4.05 o 
   8   4   3       58.92       64.16      6.98 o 
   9   4   3        1.15        3.34      4.10 o 
  10   4   3       15.55       16.38      5.92 o 
  11   4   3       17.06       22.60      5.46 o 
 -10   5   3        4.01       11.07      8.49 o 
  -9   5   3        7.51        5.05      3.58 o 
  -8   5   3        4.07        4.18      3.25 o 
  -7   5   3       24.50       20.75      3.27 o 
  -6   5   3       61.01       63.52      4.27 o 
  -5   5   3       22.31       18.64      2.82 o 
  -4   5   3      198.51      189.99      5.97 o 
  -3   5   3       32.40       30.13      2.58 o 
  -2   5   3        7.32        6.78      1.47 o 
  -1   5   3      127.53      129.06      9.86 o 
   0   5   3      224.30      203.25      7.82 o 
   1   5   3      168.32      163.99      6.46 o 
   2   5   3      186.80      169.15      6.68 o 
   3   5   3        5.19        8.04      2.73 o 
   4   5   3       73.62       63.73      3.75 o 
   5   5   3       58.39       53.10      6.83 o 
   6   5   3        5.76        8.04      3.34 o 
   7   5   3        0.78        5.01      3.64 o 
   8   5   3       35.90       27.60      5.61 o 
   9   5   3       10.57       16.53      5.61 o 
  10   5   3       36.64       40.34      7.74 o 
  -9   6   3        0.63       -0.15      7.58 o 
  -8   6   3        5.21        3.34      6.98 o 
  -7   6   3       44.20       52.64      5.56 o 
  -6   6   3       13.05       13.55      3.86 o 
  -5   6   3       16.51       16.04      3.03 o 
  -4   6   3       43.83       43.29      3.62 o 
  -3   6   3      189.33      180.83      6.25 o 
  -2   6   3        6.64        3.44      3.35 o 
  -1   6   3       12.20       11.52      5.01 o 
   0   6   3       14.04       15.77      4.55 o 
   3   6   3       13.62       13.04      2.88 o 
   4   6   3       38.33       32.76      4.25 o 
   5   6   3       50.87       53.84      5.46 o 
   6   6   3        2.35        0.15      2.88 o 
   7   6   3        7.00        5.76      4.40 o 
   8   6   3        4.37        2.73      5.01 o 
  -6   7   3        0.50       -6.37      6.37 o 
  -5   7   3        8.40       -1.52      6.83 o 
  -4   7   3        0.73       -0.32      2.94 o 
  -3   7   3       21.42       25.63      8.19 o 
  -2   7   3        1.88        1.42      4.06 o 
  -1   7   3        8.18        8.95      5.01 o 
   4   7   3       11.45       14.11      3.49 o 
   5   7   3       12.18       10.47      3.79 o 
   6   7   3        0.77       -1.21      3.64 o 
 -12   0   4       34.70       33.67      7.28 o 
 -10   0   4       66.72       65.37      8.19 o 
  -8   0   4      237.42      218.51      8.07 o 
  -6   0   4       78.90       68.46      3.44 o 
  -4   0   4      428.51      488.41      9.17 o 
  -2   0   4     2930.00     3050.07     42.15 o 
   0   0   4      502.12      509.90      7.20 o 
   2   0   4      618.12      627.84      8.04 o 
   4   0   4      314.49      336.95      6.02 o 
   6   0   4       80.19       81.61      3.11 o 
   8   0   4      277.13      287.16      8.04 o 
  10   0   4       12.74       15.02      4.55 o 
  12   0   4       22.88       28.36      6.37 o 
 -13   1   4        0.62       -3.34      5.16 o 
 -12   1   4        7.98       11.12      9.33 o 
 -11   1   4        9.39       13.35      4.10 o 
 -10   1   4       22.45       28.21      4.36 o 
  -9   1   4       11.56       12.22      2.84 o 
  -8   1   4      284.86      279.75      6.39 o 
  -7   1   4       16.01       15.23      1.48 o 
  -6   1   4       14.73       19.12      1.43 o 
  -5   1   4      280.80      250.90      3.79 o 
  -4   1   4     2203.25     2211.78     21.48 o 
  -3   1   4     1233.22     1160.36     11.81 o 
  -2   1   4      493.15      438.75      5.99 o 
  -1   1   4     1079.45     1074.37     12.20 o 
   0   1   4     1179.64     1226.25     13.49 o 
   1   1   4      387.90      359.48      4.85 o 
   2   1   4     1233.00     1186.05     12.01 o 
   3   1   4     1346.58     1435.26     13.43 o 
   4   1   4      204.97      213.77      3.13 o 
   5   1   4      152.60      138.86      2.82 o 
   6   1   4       68.48       70.20      2.36 o 
   7   1   4       52.81       51.42      2.61 o 
   8   1   4      123.74      122.47      4.30 o 
   9   1   4      153.72      146.34      5.12 o 
  10   1   4       30.79       24.41      3.22 o 
  11   1   4        6.84        4.25      3.79 o 
  12   1   4       15.09       14.41      5.31 o 
  13   1   4        0.53        1.37      4.70 o 
 -12   2   4        4.35        3.79      4.85 o 
 -11   2   4        1.79        0.46      4.40 o 
 -10   2   4       57.40       56.74      4.23 o 
  -9   2   4       99.16      105.07      5.01 o 
  -8   2   4      140.24      149.91      5.49 o 
  -7   2   4       54.12       57.84      6.23 o 
  -6   2   4      124.00      118.87      3.40 o 
  -5   2   4      237.17      240.51      4.58 o 
  -4   2   4     1139.58     1165.28     12.09 o 
  -3   2   4      256.76      281.69      3.78 o 
  -2   2   4      306.89      326.08      4.74 o 
  -1   2   4     1403.39     1457.57     16.87 o 
   0   2   4      166.76      204.73      3.27 o 
   1   2   4      135.96      131.26      2.11 o 
   2   2   4     1367.70     1417.29     13.83 o 
   3   2   4     1590.61     1711.35     20.44 o 
   4   2   4      626.51      685.02     10.66 o 
   5   2   4      130.05      130.76      2.95 o 
   6   2   4        4.17        4.86      1.38 o 
   7   2   4      101.23      103.73      4.35 o 
   8   2   4      197.67      189.98      8.32 o 
   9   2   4       46.28       54.58      5.93 o 
  10   2   4       14.14       14.45      2.87 o 
  11   2   4       12.45       14.86      4.40 o 
  12   2   4       11.74       12.44      4.85 o 
 -12   3   4        0.57       -0.91      3.79 o 
 -11   3   4       10.34       10.41      2.59 o 
 -10   3   4       27.03       27.19      2.72 o 
  -9   3   4       67.61       66.40      3.75 o 
  -8   3   4        6.90        4.15      1.78 o 
  -7   3   4      135.44      131.27      4.18 o 
  -6   3   4       29.32       33.93      3.62 o 
  -5   3   4      124.40      136.87      4.28 o 
  -4   3   4      100.37      101.54      3.00 o 
  -3   3   4       21.10       23.11      1.54 o 
  -2   3   4      213.21      215.81      3.48 o 
  -1   3   4      390.37      418.77      5.84 o 
   0   3   4       53.87       58.29      1.60 o 
   1   3   4      436.18      467.50      5.40 o 
   2   3   4       80.36       79.02      1.70 o 
   3   3   4      380.29      402.25      7.06 o 
   4   3   4        5.39        4.11      1.16 o 
   5   3   4       66.62       65.86      2.34 o 
   6   3   4       33.54       30.19      2.48 o 
   7   3   4      181.43      178.60     10.24 o 
   8   3   4       39.90       41.73      3.28 o 
   9   3   4       57.35       48.94      4.15 o 
  10   3   4        2.01        2.00      2.48 o 
  11   3   4       13.54       14.72      3.37 o 
  12   3   4        5.84        9.10      4.25 o 
 -11   4   4        0.25       -4.70      4.70 o 
 -10   4   4        7.71        0.76      3.81 o 
  -9   4   4       20.53       18.94      4.20 o 
  -8   4   4        6.01        5.53      2.51 o 
  -7   4   4       64.36       60.36      4.29 o 
  -6   4   4       28.46       26.40      3.11 o 
  -5   4   4      116.31      117.74      4.82 o 
  -4   4   4      119.08      113.43      4.84 o 
  -3   4   4      109.04      109.15      3.03 o 
  -2   4   4        0.84        1.09      0.73 o 
  -1   4   4      112.43      122.38      4.69 o 
   0   4   4       68.09       60.21      2.76 o 
   1   4   4      359.05      399.50      6.68 o 
   2   4   4       48.65       50.98      1.69 o 
   3   4   4      883.53      860.37     15.56 o 
   4   4   4      112.64       98.88      7.66 o 
   5   4   4       26.50       21.28      3.64 o 
   6   4   4        6.51        4.11      2.48 o 
   7   4   4      108.04      103.59      7.89 o 
   8   4   4       25.07       32.46      5.61 o 
   9   4   4       67.89       61.43      7.74 o 
  10   4   4       22.18       36.40      6.98 o 
  11   4   4        1.87       -0.30      5.61 o 
 -10   5   4        5.65        2.88      8.19 o 
  -9   5   4       18.82       23.30      5.31 o 
  -8   5   4       20.10       14.72      4.70 o 
  -7   5   4       39.76       39.22      3.93 o 
  -6   5   4       56.29       58.64      4.36 o 
  -5   5   4       52.33       49.10      4.96 o 
  -4   5   4      103.10      102.21      7.04 o 
  -3   5   4       98.89      101.67      3.64 o 
  -2   5   4        1.22        2.13      2.00 o 
  -1   5   4       39.04       38.29      2.84 o 
   0   5   4      256.76      245.20      5.78 o 
   1   5   4      101.97      113.60      3.61 o 
   2   5   4       99.49       99.34      5.76 o 
   3   5   4      624.36      607.89     18.81 o 
   4   5   4       10.64       10.06      2.40 o 
   5   5   4       40.47       39.59      4.85 o 
   6   5   4       38.19       43.53      5.61 o 
   7   5   4       11.82       19.57      4.70 o 
   8   5   4        2.00        2.43      4.10 o 
   9   5   4       53.99       62.18      8.04 o 
  10   5   4        0.60        4.70      5.92 o 
  -8   6   4        5.95       11.53      8.80 o 
  -7   6   4       11.54       16.68      7.74 o 
  -6   6   4        9.31        9.67      3.62 o 
  -5   6   4        0.59       -1.27      2.80 o 
  -4   6   4       17.44       16.16      3.49 o 
  -3   6   4       37.69       36.41      2.82 o 
  -2   6   4      144.71      131.15      5.75 o 
  -1   6   4       22.25       15.77      4.85 o 
   0   6   4       35.61       31.55      5.46 o 
   1   6   4       27.21       26.24      3.49 o 
   2   6   4        2.45        1.06      2.28 o 
   3   6   4       70.03       73.86      5.31 o 
   4   6   4       44.50       30.03      4.40 o 
   5   6   4        6.11        5.01      3.19 o 
   6   6   4        4.28        9.71      3.79 o 
   7   6   4        4.15       -0.76      3.79 o 
   8   6   4       16.29       20.78      5.76 o 
  -6   7   4       14.56       27.76     10.01 o 
  -5   7   4        0.85       -1.91      3.49 o 
  -4   7   4       10.76        9.10      3.79 o 
  -3   7   4        2.41        0.76      3.03 o 
  -2   7   4       38.10       33.22      6.98 o 
   3   7   4        2.36        6.37      3.03 o 
   4   7   4        1.49        0.76      2.88 o 
   5   7   4        0.11        4.10      3.34 o 
   6   7   4       10.31        8.65      4.10 o 
 -13   0   5        2.03        8.80      6.37 o 
 -11   0   5       39.54       47.02      7.89 o 
  -9   0   5       23.74       24.42      5.61 o 
  -7   0   5      172.78      161.26      6.19 o 
  -5   0   5       95.97       92.99      3.61 o 
  -3   0   5     2083.74     2133.30     30.42 o 
  -1   0   5      879.14      685.23     15.91 o 
   1   0   5      519.98      455.38      6.82 o 
   3   0   5      226.87      232.19      4.72 o 
   5   0   5      324.56      301.65      6.14 o 
   7   0   5      333.36      329.62      8.46 o 
   9   0   5       33.88       28.82      5.01 o 
  11   0   5       46.35       44.44      6.67 o 
 -13   1   5        6.00        8.49      6.37 o 
 -12   1   5        0.08        0.86      3.84 o 
 -11   1   5       54.77       64.33     10.47 o 
 -10   1   5        1.51        2.99      3.28 o 
  -9   1   5       28.12       18.32      2.79 o 
  -8   1   5      101.14      105.86      4.02 o 
  -7   1   5      265.60      263.41      6.30 o 
  -6   1   5        1.89        1.60      0.98 o 
  -5   1   5       32.51       38.23      1.92 o 
  -4   1   5      308.95      317.42      5.66 o 
  -3   1   5      312.44      301.36      3.96 o 
  -2   1   5      437.43      468.31      5.47 o 
  -1   1   5      210.48      195.91      2.52 o 
   0   1   5      409.75      459.83      4.84 o 
   1   1   5      397.11      416.86      4.90 o 
   2   1   5      478.98      533.35      5.83 o 
   3   1   5      353.18      352.83      4.11 o 
   4   1   5      167.80      172.44      3.22 o 
   5   1   5       68.09       69.15      2.47 o 
   6   1   5       58.53       49.94      3.06 o 
   7   1   5       96.00       95.97      3.45 o 
   8   1   5       35.72       33.77      2.78 o 
   9   1   5       44.50       42.62      4.93 o 
  10   1   5       31.23       38.29      4.83 o 
  11   1   5       65.40       56.27      6.98 o 
  12   1   5        3.99        0.15      4.25 o 
 -12   2   5        2.84        8.34      5.46 o 
 -11   2   5       62.56       72.50      8.34 o 
 -10   2   5        3.15        3.03      3.11 o 
  -9   2   5       26.23       31.08      3.96 o 
  -8   2   5       63.68       71.63      4.94 o 
  -7   2   5       63.14       63.30      3.67 o 
  -6   2   5      154.33      154.43      8.12 o 
  -5   2   5      106.76      115.49      2.61 o 
  -4   2   5      218.79      212.84      3.23 o 
  -3   2   5       64.02       60.97      1.99 o 
  -2   2   5       72.05       66.86      1.73 o 
  -1   2   5        6.32        7.25      0.82 o 
   0   2   5       63.44       63.54      1.44 o 
   1   2   5      497.63      479.80      6.33 o 
   2   2   5      465.62      492.00      5.94 o 
   3   2   5      973.40      989.27     13.89 o 
   4   2   5      896.99      859.52     11.12 o 
   5   2   5        8.64       10.39      1.49 o 
   6   2   5       71.78       68.91      3.99 o 
   7   2   5        0.38       -0.18      1.56 o 
   8   2   5       48.33       50.17      7.61 o 
   9   2   5       53.62       53.48      4.02 o 
  10   2   5       34.21       36.81      3.74 o 
  11   2   5       10.45       11.22      4.55 o 
  12   2   5        3.60        3.94      4.25 o 
 -12   3   5       17.41       17.62      3.59 o 
 -11   3   5        1.86        0.85      2.91 o 
 -10   3   5       24.68       22.06      5.84 o 
  -9   3   5        1.37        1.26      2.18 o 
  -8   3   5       28.31       31.48      3.95 o 
  -7   3   5        3.52        1.02      1.68 o 
  -6   3   5      303.88      302.83      7.14 o 
  -5   3   5       15.79       14.34      2.55 o 
  -4   3   5      175.73      169.47      5.13 o 
  -3   3   5      139.87      131.68      3.61 o 
  -2   3   5       84.39       88.15      2.24 o 
  -1   3   5       52.06       44.92      1.67 o 
   0   3   5      429.99      425.60      6.00 o 
   1   3   5        2.56        1.40      0.61 o 
   2   3   5       48.63       49.81      1.70 o 
   3   3   5       17.39       14.67      1.32 o 
   4   3   5       50.87       43.04      1.84 o 
   5   3   5      150.01      140.90      4.45 o 
   6   3   5       12.13        7.93      1.81 o 
   7   3   5       56.69       48.63      3.33 o 
   8   3   5       98.57      102.25      4.71 o 
   9   3   5       14.92       22.17      7.20 o 
  10   3   5       36.02       36.67      4.11 o 
  11   3   5        3.92        2.58      3.11 o 
  12   3   5       16.09       17.90      4.85 o 
 -11   4   5        1.71       -2.12      4.85 o 
 -10   4   5        6.41        6.83      5.16 o 
  -9   4   5        2.68        5.92      4.55 o 
  -8   4   5        7.49        9.38      3.20 o 
  -7   4   5        0.51       -2.40      2.40 o 
  -6   4   5      141.30      143.53      6.56 o 
  -5   4   5        5.51        1.75      2.29 o 
  -4   4   5      162.41      156.70      6.15 o 
  -3   4   5       13.53        9.15      1.50 o 
  -2   4   5      120.00      108.34      2.89 o 
  -1   4   5        7.43        7.17      0.92 o 
   0   4   5      426.76      420.94      5.67 o 
   1   4   5      163.02      166.60      2.89 o 
   2   4   5      465.55      487.31      9.13 o 
   3   4   5       16.75       18.23      2.77 o 
   4   4   5      110.88      104.75      5.32 o 
   5   4   5        0.92        0.67      2.14 o 
   6   4   5       13.49       15.63      3.26 o 
   7   4   5        5.71        8.80      4.25 o 
   8   4   5       57.48       69.62      7.58 o 
   9   4   5        3.98        0.30      4.40 o 
  10   4   5       22.81       29.27      6.83 o 
  11   4   5        4.54       -5.01      5.01 o 
  -8   5   5        3.63       -1.97      3.94 o 
  -7   5   5        7.31        5.61      4.10 o 
  -6   5   5       74.43       84.92      5.63 o 
  -5   5   5       56.45       70.69      8.95 o 
  -4   5   5        3.26       -1.05      2.26 o 
  -3   5   5      160.50      160.35      6.85 o 
  -2   5   5      169.71      169.24      4.99 o 
  -1   5   5       23.42       20.16      2.80 o 
   0   5   5       11.39       10.16      1.67 o 
   1   5   5       44.17       44.59      2.65 o 
   2   5   5      438.04      430.58      8.53 o 
   3   5   5       70.31       69.84      6.37 o 
   4   5   5       26.51       26.04      3.20 o 
   5   5   5        8.95       11.07      3.49 o 
   6   5   5       50.55       46.26      5.92 o 
   7   5   5       23.04       15.62      4.70 o 
   8   5   5        7.37       10.16      4.85 o 
   9   5   5        0.65       -0.61      4.40 o 
  10   5   5       12.11       15.17      6.22 o 
  -6   6   5       14.94       20.63      5.16 o 
  -5   6   5        9.75       10.04      2.87 o 
  -4   6   5       45.03       41.32      3.35 o 
  -3   6   5       63.02       67.54      3.78 o 
  -2   6   5       10.50        6.90      3.09 o 
  -1   6   5       15.19       15.27      3.64 o 
   0   6   5        4.25        4.85      2.58 o 
   1   6   5       59.93       62.94      4.85 o 
   2   6   5        1.81        0.76      2.43 o 
   3   6   5       35.59       29.58      4.40 o 
   4   6   5       16.89       14.11      3.64 o 
   5   6   5       18.84       13.65      4.10 o 
   6   6   5        1.12       -2.58      3.49 o 
   7   6   5        3.51        3.64      4.25 o 
   8   6   5        7.13        8.95      4.85 o 
  -6   7   5        5.20        7.28      4.85 o 
  -5   7   5        9.96       14.26      4.85 o 
  -4   7   5        0.80       -0.30      3.49 o 
  -3   7   5       20.25       23.51      3.26 o 
  -2   7   5        4.11        2.88      3.19 o 
   1   7   5        7.36        5.31      2.88 o 
   2   7   5        4.69        3.94      3.19 o 
   3   7   5       11.59        5.92      3.34 o 
   4   7   5        3.34        3.19      3.34 o 
   5   7   5        6.55        4.85      3.79 o 
 -12   0   6        1.23        0.46      5.46 o 
 -10   0   6      110.32      133.77     10.77 o 
  -8   0   6       50.90       46.75      4.25 o 
  -6   0   6      313.96      356.62     10.63 o 
  -4   0   6      991.20     1072.13     15.77 o 
  -2   0   6       62.25       64.32      3.93 o 
   0   0   6      157.06      180.86      4.40 o 
   2   0   6      265.16      254.39      5.08 o 
   4   0   6      169.08      166.58      6.15 o 
   6   0   6      416.10      391.78      8.09 o 
   8   0   6       94.96       95.84      6.20 o 
  10   0   6       86.28       96.01      8.49 o 
  12   0   6       51.05       48.53      7.74 o 
 -12   1   6       24.30       26.93      5.29 o 
 -11   1   6       10.54        9.25      3.97 o 
 -10   1   6       43.80       44.06      5.14 o 
  -9   1   6        2.54        4.82      2.32 o 
  -8   1   6       68.39       59.20      3.37 o 
  -7   1   6       48.69       46.37      2.84 o 
  -6   1   6      205.72      209.26      4.35 o 
  -5   1   6      245.02      231.04      4.34 o 
  -4   1   6      582.59      612.05      6.71 o 
  -3   1   6      170.48      199.02      3.34 o 
  -2   1   6      437.65      404.86      4.72 o 
  -1   1   6      506.92      514.04      5.29 o 
   0   1   6       38.75       47.67      1.30 o 
   1   1   6      859.63      933.48      9.13 o 
   2   1   6       31.11       33.17      1.39 o 
   3   1   6      198.62      215.87      3.11 o 
   4   1   6        4.76        2.61      0.79 o 
   5   1   6      241.85      243.38      4.55 o 
   6   1   6      312.59      301.41      6.51 o 
   7   1   6      161.47      157.14      4.48 o 
   8   1   6       50.16       48.00      3.19 o 
   9   1   6       21.18       24.14      3.14 o 
  10   1   6        9.52        8.95      4.10 o 
  11   1   6       24.47       25.33      5.92 o 
  12   1   6       42.35       37.61      6.98 o 
 -12   2   6       19.06       21.08      6.37 o 
 -11   2   6       10.81       12.29      5.46 o 
 -10   2   6       60.10       59.40      5.35 o 
  -9   2   6        3.31       -0.86      2.40 o 
  -8   2   6       22.04       19.40      3.43 o 
  -7   2   6       37.44       37.14      3.75 o 
  -6   2   6       48.06       45.34      3.06 o 
  -5   2   6      187.31      172.73      4.17 o 
  -4   2   6      397.78      374.70      6.13 o 
  -3   2   6      627.71      653.46      7.58 o 
  -2   2   6       32.90       40.33      1.76 o 
  -1   2   6      253.27      255.47      4.74 o 
   0   2   6       95.85      113.24      2.58 o 
   1   2   6     1134.08     1220.35     15.94 o 
   2   2   6      903.88     1030.83     12.86 o 
   3   2   6      553.33      570.06     15.53 o 
   4   2   6      170.25      161.73      3.41 o 
   5   2   6      295.66      310.93      6.88 o 
   6   2   6       78.45       71.26      3.72 o 
   7   2   6       11.46       11.86      2.29 o 
   8   2   6       70.11       79.28      4.47 o 
   9   2   6       28.88       30.98      3.89 o 
  10   2   6       51.67       50.43      4.74 o 
  11   2   6       11.11       10.16      4.25 o 
  12   2   6        5.43        8.65      4.55 o 
 -11   3   6        5.95       14.71      4.70 o 
 -10   3   6        7.44        6.62      5.16 o 
  -9   3   6      102.64      109.59      6.20 o 
  -8   3   6        6.71        6.15      2.22 o 
  -7   3   6       16.49       18.71      2.47 o 
  -6   3   6       36.81       49.25      3.14 o 
  -5   3   6      217.60      221.98     10.16 o 
  -4   3   6       98.87      109.85      4.16 o 
  -3   3   6      175.71      172.64      4.52 o 
  -2   3   6       12.02       12.81      1.30 o 
  -1   3   6       63.87       63.33      2.09 o 
   0   3   6      103.84      127.09      4.82 o 
   1   3   6      326.83      324.79      5.30 o 
   2   3   6      117.09      120.45      2.82 o 
   3   3   6      448.18      482.61     14.16 o 
   4   3   6       35.79       35.76      2.39 o 
   5   3   6      318.19      321.58      7.64 o 
   6   3   6       85.55       98.81      7.38 o 
   7   3   6       18.51       18.76      2.47 o 
   8   3   6       27.71       28.33      3.76 o 
   9   3   6       61.44       79.12      5.10 o 
  10   3   6        9.39        8.97      3.09 o 
  11   3   6       19.47       25.64      4.08 o 
 -10   4   6        0.23       -4.25      4.70 o 
  -9   4   6       33.36       35.95      6.52 o 
  -8   4   6        3.62        9.86      4.40 o 
  -7   4   6       15.21       16.51      3.46 o 
  -6   4   6       38.51       43.62      8.72 o 
  -5   4   6      299.48      290.21     12.66 o 
  -4   4   6       15.65       12.68      2.29 o 
  -3   4   6       93.52       98.63      3.97 o 
  -2   4   6       13.80       16.36      2.36 o 
  -1   4   6       62.85       64.60      3.00 o 
   0   4   6       25.05       27.73      3.23 o 
   1   4   6      639.98      645.87     11.23 o 
   2   4   6       53.80       57.39      4.20 o 
   3   4   6      244.96      225.89      8.03 o 
   4   4   6       41.69       36.25      3.75 o 
   5   4   6      252.51      229.28      8.64 o 
   6   4   6        6.11        4.79      2.66 o 
   7   4   6       55.88       63.09      6.98 o 
   8   4   6       10.25       10.16      4.85 o 
   9   4   6       21.42       18.35      5.76 o 
  10   4   6        0.06       -1.52      4.85 o 
  -8   5   6        0.17        1.52      4.10 o 
  -7   5   6        2.69        4.10      4.10 o 
  -6   5   6        3.27        8.16      3.14 o 
  -5   5   6      228.64      238.38      7.26 o 
  -4   5   6       46.85       50.26      3.56 o 
  -3   5   6       14.38       20.68      2.46 o 
  -2   5   6      192.70      187.58      5.54 o 
  -1   5   6      117.56      108.27      3.54 o 
   0   5   6        7.30        6.63      1.56 o 
   1   5   6      412.24      430.68      8.43 o 
   2   5   6       10.97        8.52      2.78 o 
   3   5   6       20.81       21.20      3.06 o 
   4   5   6       33.90       39.74      5.31 o 
   5   5   6       58.90       56.42      6.22 o 
   6   5   6        1.79       -0.15      3.49 o 
   7   5   6       28.68       19.72      5.01 o 
   8   5   6       11.24       16.38      5.31 o 
   9   5   6        9.59       21.99      6.07 o 
  -6   6   6        2.04        5.14      5.23 o 
  -5   6   6       13.86       12.79      3.20 o 
  -4   6   6       47.36       46.27      3.64 o 
  -3   6   6       25.94       28.88      3.73 o 
  -2   6   6       12.04       14.14      2.36 o 
  -1   6   6       14.51       17.67      2.35 o 
   0   6   6       14.30       18.90      2.52 o 
   1   6   6       64.51       69.01      3.81 o 
   2   6   6       39.12       44.07      5.38 o 
   3   6   6        2.27       -1.21      2.73 o 
   4   6   6        6.11        3.64      3.34 o 
   5   6   6       27.19       25.33      4.85 o 
   6   6   6       22.75       24.42      5.31 o 
   7   6   6        7.42       17.75      5.61 o 
  -5   7   6        0.41        4.55      4.40 o 
  -4   7   6        6.65        9.56      4.40 o 
  -3   7   6       13.24       13.04      4.10 o 
  -2   7   6       20.30       18.20      4.10 o 
  -1   7   6        4.63        3.49      3.03 o 
   0   7   6        9.78        8.95      3.19 o 
   1   7   6       13.99       11.07      3.49 o 
   2   7   6       28.63       34.58      4.85 o 
   3   7   6        5.03        5.61      3.64 o 
   4   7   6        1.28       -1.37      3.03 o 
   5   7   6        5.95        1.67      3.64 o 
 -11   0   7       10.84       18.05      6.07 o 
  -9   0   7        3.20        3.19      4.10 o 
  -7   0   7      250.69      302.24      9.59 o 
  -5   0   7      336.51      342.86      7.33 o 
  -3   0   7      371.33      337.44      8.80 o 
  -1   0   7      703.75      718.87     12.28 o 
   1   0   7      302.75      302.81      6.39 o 
   3   0   7      646.49      655.98     10.71 o 
   5   0   7      946.80     1003.26     15.51 o 
   7   0   7       19.16        9.71      3.32 o 
   9   0   7        3.24        3.34      4.10 o 
  11   0   7      103.45      115.72     10.16 o 
 -12   1   7        4.71        9.29      7.96 o 
 -11   1   7       21.02       14.67      5.38 o 
 -10   1   7        0.84        0.59      3.21 o 
  -9   1   7       36.90       43.85      4.93 o 
  -8   1   7       12.54       11.10      2.42 o 
  -7   1   7       28.49       24.32      4.48 o 
  -6   1   7      273.51      268.91      8.79 o 
  -5   1   7      239.43      227.20      4.21 o 
  -4   1   7       78.33       89.79      2.34 o 
  -3   1   7      319.60      322.12      4.73 o 
  -2   1   7       78.18       81.29      1.88 o 
  -1   1   7      190.67      186.49      2.70 o 
   0   1   7      505.73      541.38      5.99 o 
   1   1   7       55.86       76.45      1.79 o 
   2   1   7      260.90      242.37      3.66 o 
   3   1   7      349.76      355.11      4.83 o 
   4   1   7       89.37       90.30      2.45 o 
   5   1   7      162.13      163.47      4.29 o 
   6   1   7      106.28      110.92      5.68 o 
   7   1   7       93.78       90.66      3.86 o 
   8   1   7       65.85       72.03      3.82 o 
   9   1   7       31.86       34.64      5.84 o 
  10   1   7        2.84        4.40      4.10 o 
  11   1   7       10.94        5.16      4.70 o 
  12   1   7        2.67        2.58      5.01 o 
 -12   2   7        7.87        6.52      5.31 o 
 -11   2   7       25.45       32.15      6.98 o 
 -10   2   7       33.27       28.67      6.07 o 
  -9   2   7        7.92       -1.91      2.52 o 
  -8   2   7       21.18       24.24      6.14 o 
  -7   2   7        0.18       -2.01      2.05 o 
  -6   2   7      252.09      242.47      8.10 o 
  -5   2   7      239.24      226.24      7.42 o 
  -4   2   7       51.88       47.55      1.85 o 
  -3   2   7      114.64      110.92      2.64 o 
  -2   2   7      131.88      132.47      2.83 o 
  -1   2   7       28.82       28.99      1.28 o 
   0   2   7      130.69      135.63      2.77 o 
   1   2   7        7.03       10.22      1.00 o 
   2   2   7       55.01       52.73      1.68 o 
   3   2   7      140.50      133.33      3.08 o 
   4   2   7       10.28       10.43      1.44 o 
   5   2   7        6.30        4.71      1.69 o 
   6   2   7       69.79       64.08      4.34 o 
   7   2   7      103.18      120.06      5.15 o 
   8   2   7       92.49       93.83      5.17 o 
   9   2   7        9.02        7.55      2.58 o 
  10   2   7       20.17       20.32      5.01 o 
  11   2   7       18.06       14.26      4.85 o 
 -11   3   7        4.75        6.52      4.70 o 
 -10   3   7       37.16       39.11      4.52 o 
  -9   3   7        6.00        9.50      3.15 o 
  -8   3   7      113.70      135.24      6.36 o 
  -7   3   7        3.71       -0.05      1.96 o 
  -6   3   7       61.66       60.57      3.57 o 
  -5   3   7       14.33       14.21      1.93 o 
  -4   3   7      187.91      188.76      4.71 o 
  -3   3   7       40.99       36.02      6.52 o 
  -2   3   7      165.06      163.61      5.93 o 
  -1   3   7      198.43      208.24     12.74 o 
   0   3   7      444.02      473.48     11.53 o 
   1   3   7       29.58       25.97      2.31 o 
   2   3   7        7.76        9.94      1.04 o 
   3   3   7      249.64      243.39      6.01 o 
   4   3   7      537.15      563.27     11.15 o 
   5   3   7       43.05       30.60      2.78 o 
   6   3   7       94.95       90.01      7.81 o 
   7   3   7        4.81        1.83      1.89 o 
   8   3   7        8.95       10.70      3.64 o 
   9   3   7       19.48       18.19      3.25 o 
  10   3   7        9.11        9.04      3.94 o 
  11   3   7        0.24        1.67      3.64 o 
 -10   4   7        7.71        7.43      5.46 o 
  -9   4   7        1.58        1.82      4.40 o 
  -8   4   7       43.83       41.86      6.52 o 
  -7   4   7        0.68        0.63      2.61 o 
  -6   4   7       41.14       38.60      4.37 o 
  -5   4   7       16.37       17.38      3.77 o 
  -4   4   7      140.22      132.96      5.08 o 
  -3   4   7       12.58       12.47      2.13 o 
  -2   4   7      342.60      366.75     11.58 o 
  -1   4   7      214.20      219.26      9.89 o 
   0   4   7      309.42      289.80      8.30 o 
   1   4   7      138.52      129.30      4.57 o 
   2   4   7      118.06      120.45      6.37 o 
   3   4   7       13.34        7.85      2.59 o 
   4   4   7      139.18      137.26      6.58 o 
   5   4   7       41.78       35.63      4.23 o 
   6   4   7       67.55       74.17      7.28 o 
   7   4   7        6.42        6.22      3.94 o 
   8   4   7       22.91       33.97      6.37 o 
   9   4   7        1.93        1.67      4.70 o 
  10   4   7       20.27       23.11      4.93 o 
  -8   5   7        8.44       13.20      5.16 o 
  -7   5   7       13.68       13.50      4.70 o 
  -6   5   7       46.05       42.58      4.52 o 
  -5   5   7        0.65        2.42      2.35 o 
  -4   5   7       45.37       37.38      3.44 o 
  -3   5   7       34.64       27.74      2.91 o 
  -2   5   7       19.50       16.76      5.77 o 
  -1   5   7       31.58       31.12      2.74 o 
   0   5   7      195.39      182.53      6.52 o 
   1   5   7       21.71       19.79      2.43 o 
   2   5   7       94.26       97.89      6.67 o 
   3   5   7       24.52       19.41      4.10 o 
   4   5   7       39.63       34.43      5.16 o 
   5   5   7       31.20       29.73      5.31 o 
   6   5   7       22.07       26.54      5.31 o 
   7   5   7        3.58        8.80      4.55 o 
   8   5   7       20.03       28.97      6.37 o 
   9   5   7        2.44       -2.73      4.85 o 
  -7   6   7        8.63       17.59      6.37 o 
  -6   6   7       12.42       15.02      5.92 o 
  -5   6   7        9.96       12.74      3.43 o 
  -4   6   7        5.99       11.49      3.00 o 
  -3   6   7       30.82       28.41      3.10 o 
  -2   6   7        1.77        4.45      3.21 o 
  -1   6   7       11.97        9.25      3.49 o 
   0   6   7       36.42       38.44      3.48 o 
   1   6   7        5.89        6.26      2.29 o 
   2   6   7       12.95        6.94      7.51 o 
   3   6   7       59.24       54.30      5.76 o 
   4   6   7       10.74        7.43      3.79 o 
   5   6   7       13.06       11.22      4.55 o 
   6   6   7        6.38        6.67      4.25 o 
   7   6   7       14.89       19.87      5.76 o 
  -4   7   7        1.25        0.15      3.94 o 
  -3   7   7       12.04       11.07      4.40 o 
  -2   7   7        9.40        8.04      3.94 o 
  -1   7   7       16.20       13.80      3.94 o 
   0   7   7        2.18        1.97      2.88 o 
   1   7   7        3.11        2.28      3.34 o 
   2   7   7        2.71        2.88      3.34 o 
   3   7   7        1.58        3.49      3.34 o 
   4   7   7        1.36       -0.91      3.34 o 
 -12   0   8       20.33       23.36      7.43 o 
 -10   0   8        1.35       -4.10      4.10 o 
  -8   0   8       63.98       53.69      6.98 o 
  -6   0   8      481.02      474.13     12.58 o 
  -4   0   8       95.61       90.71      3.95 o 
  -2   0   8      426.75      486.95      9.57 o 
   0   0   8      378.66      350.89      6.61 o 
   2   0   8      225.68      225.48      5.20 o 
   4   0   8      501.09      493.15      9.19 o 
   6   0   8      759.27      798.90     18.23 o 
   8   0   8      134.21      136.81      9.40 o 
  10   0   8        2.68       -2.88      3.94 o 
  12   0   8       89.10      108.14     11.07 o 
 -12   1   8       27.55       38.98      8.34 o 
 -11   1   8        0.86        0.36      3.70 o 
 -10   1   8       29.87       26.46      4.93 o 
  -9   1   8       18.37       21.76      4.70 o 
  -8   1   8       28.80       42.45      3.65 o 
  -7   1   8       26.33       21.05      2.51 o 
  -6   1   8       87.43       87.38      3.99 o 
  -5   1   8      120.88      117.30      3.57 o 
  -4   1   8      174.44      174.30      3.83 o 
  -3   1   8       95.27       92.29      3.41 o 
  -2   1   8      217.00      234.42      3.85 o 
  -1   1   8      484.66      464.45      5.62 o 
   0   1   8       88.91       81.31      2.09 o 
   1   1   8      262.06      252.06      4.26 o 
   2   1   8      137.73      133.84      2.72 o 
   3   1   8      178.01      175.36      3.48 o 
   4   1   8      232.81      226.16      4.22 o 
   5   1   8        3.42        2.97      1.43 o 
   6   1   8      186.82      197.02      5.54 o 
   7   1   8        9.94        9.36      2.20 o 
   8   1   8       17.04       17.59      3.00 o 
   9   1   8        8.35        0.30      3.64 o 
  10   1   8       70.42       83.87      8.34 o 
  11   1   8        3.75        4.85      4.85 o 
 -11   2   8       19.25       16.53      5.92 o 
 -10   2   8       15.72       19.72      5.76 o 
  -9   2   8       23.34       25.30      4.06 o 
  -8   2   8        4.37        0.73      2.52 o 
  -7   2   8       37.98       36.55      3.96 o 
  -6   2   8      122.36      127.99      6.57 o 
  -5   2   8       58.03       62.10      3.67 o 
  -4   2   8      108.21      110.17      4.95 o 
  -3   2   8      100.79       97.22      3.36 o 
  -2   2   8      121.86      128.45      3.23 o 
  -1   2   8      249.07      255.63      4.29 o 
   0   2   8        0.91        0.29      0.90 o 
   1   2   8      195.73      206.21      5.38 o 
   2   2   8       90.98       85.43      2.61 o 
   3   2   8      105.79      108.68      4.09 o 
   4   2   8      107.92      111.58      5.17 o 
   5   2   8      207.54      221.41      8.32 o 
   6   2   8       59.14       63.64      4.23 o 
   7   2   8        9.72        9.46      3.09 o 
   8   2   8       14.74       14.38      2.82 o 
   9   2   8       30.85       32.01      4.15 o 
  10   2   8       30.04       29.88      5.76 o 
  11   2   8        0.41        0.30      4.10 o 
 -11   3   8        8.47        8.19      4.85 o 
 -10   3   8        4.31        5.74      3.26 o 
  -9   3   8       22.86       25.60      3.97 o 
  -8   3   8        9.97        6.84      2.84 o 
  -7   3   8      118.28      122.51      9.54 o 
  -6   3   8        4.15        1.84      1.80 o 
  -5   3   8      167.75      159.39     10.94 o 
  -4   3   8       15.20       14.20      3.17 o 
  -3   3   8       99.04       93.34      3.73 o 
  -2   3   8      141.34      154.06      6.80 o 
  -1   3   8      287.07      285.12     13.97 o 
   0   3   8       23.59       21.11      1.88 o 
   1   3   8       20.20       20.82      1.77 o 
   2   3   8      107.18      118.44      3.55 o 
   3   3   8        3.03        4.68      1.72 o 
   4   3   8      475.73      451.27      9.89 o 
   5   3   8      427.01      407.47     14.79 o 
   6   3   8       20.44       12.67      2.39 o 
   7   3   8       24.86       19.39      3.02 o 
   8   3   8        1.45        3.24      2.37 o 
   9   3   8       22.31       24.65      3.73 o 
  10   3   8       22.87       30.24      4.29 o 
 -10   4   8        3.30       10.92      5.92 o 
  -9   4   8        5.73       11.07      5.31 o 
  -8   4   8        0.40        0.46      4.10 o 
  -7   4   8       47.09       46.75      5.01 o 
  -6   4   8        1.90        2.82      2.67 o 
  -5   4   8       93.89      102.09      6.01 o 
  -4   4   8        2.31        0.87      2.33 o 
  -3   4   8       88.59       87.87     13.12 o 
  -2   4   8       30.37       27.28      3.21 o 
  -1   4   8      614.80      629.10     14.62 o 
   0   4   8      129.07      122.43      5.67 o 
   1   4   8      116.14      109.24      4.49 o 
   2   4   8       25.34       16.60      2.40 o 
   3   4   8       94.81      109.40      5.83 o 
   4   4   8        7.46        6.41      2.61 o 
   5   4   8       58.78       63.40      6.83 o 
   6   4   8       51.32       43.98      6.22 o 
   7   4   8       17.44       22.14      5.61 o 
   8   4   8        2.39       -1.97      4.10 o 
   9   4   8        9.85       15.93      6.22 o 
  10   4   8        4.18        1.82      5.61 o 
  -9   5   8        0.65       -1.52      5.76 o 
  -8   5   8        4.55        0.15      5.61 o 
  -7   5   8       23.71       21.16      4.10 o 
  -6   5   8       14.71       11.80      3.50 o 
  -5   5   8       22.54       28.52      3.38 o 
  -4   5   8        4.41        1.49      2.09 o 
  -3   5   8       70.62       77.88      4.46 o 
  -2   5   8       16.72       16.98      2.52 o 
  -1   5   8      120.90      119.48      5.62 o 
   0   5   8       20.14       20.47      3.21 o 
   1   5   8      106.37       96.85      5.19 o 
   2   5   8       18.03       17.62      3.64 o 
   3   5   8       36.12       34.58      5.31 o 
   4   5   8       26.43       35.95      5.46 o 
   5   5   8       36.03       29.42      5.46 o 
   6   5   8        6.59        7.43      4.25 o 
   7   5   8       22.04       20.78      5.61 o 
   8   5   8        1.84        4.40      4.85 o 
  -7   6   8       20.48       19.57      6.83 o 
  -6   6   8        4.13        7.74      5.16 o 
  -5   6   8       35.67       53.08      7.43 o 
  -4   6   8       26.28       27.38      5.01 o 
  -3   6   8       20.84       26.34      3.78 o 
  -2   6   8       54.97       59.04      5.98 o 
  -1   6   8       22.93       23.34      3.56 o 
   0   6   8        0.98        0.87      2.30 o 
   1   6   8       11.37       10.14      2.66 o 
   2   6   8       14.71       20.77      3.30 o 
   3   6   8        6.03        3.94      3.49 o 
   4   6   8       52.84       66.28      7.28 o 
   5   6   8        1.65       -0.30      4.10 o 
   6   6   8        8.78       25.48      5.76 o 
  -3   7   8        0.53       -1.37      3.79 o 
  -2   7   8        6.04        5.01      3.94 o 
  -1   7   8       39.89       50.81      6.07 o 
   0   7   8       13.91       14.41      4.25 o 
   1   7   8        1.41       -1.82      3.19 o 
   2   7   8        9.36        3.94      3.79 o 
   3   7   8        8.58        4.10      4.10 o 
 -11   0   9       23.85       23.96      7.28 o 
  -9   0   9       16.31       21.23      5.76 o 
  -7   0   9       53.54       50.66      6.52 o 
  -5   0   9      427.07      434.01      9.07 o 
  -3   0   9      659.99      650.60     12.47 o 
  -1   0   9      241.97      212.21      5.78 o 
   1   0   9      198.82      197.98      5.89 o 
   3   0   9      436.51      413.49      8.22 o 
   5   0   9      395.60      380.46      8.40 o 
   7   0   9      123.35      118.76      8.80 o 
   9   0   9       54.17       38.37      6.67 o 
  11   0   9       18.22       16.99      6.22 o 
 -11   1   9        9.34        4.78      4.02 o 
 -10   1   9        1.30       -2.12      3.32 o 
  -9   1   9       19.18       20.46      4.18 o 
  -8   1   9       22.53       19.18      3.22 o 
  -7   1   9       38.57       41.51      3.19 o 
  -6   1   9       23.65       28.54      3.52 o 
  -5   1   9       25.79       25.16      2.44 o 
  -4   1   9      160.31      162.46      4.16 o 
  -3   1   9      177.45      168.69      5.50 o 
  -2   1   9       89.66       85.47      2.33 o 
  -1   1   9       83.89       82.34      3.03 o 
   0   1   9       21.98       22.88      1.49 o 
   1   1   9      176.28      173.99      3.57 o 
   2   1   9      110.73      108.70      2.80 o 
   3   1   9      356.90      369.44      6.27 o 
   4   1   9        5.84        7.22      1.63 o 
   5   1   9      148.79      155.49      5.11 o 
   6   1   9      219.39      218.92      6.11 o 
   7   1   9       49.82       55.22      3.57 o 
   8   1   9        2.97        2.95      2.48 o 
   9   1   9        0.94        2.73      4.25 o 
  10   1   9       16.05       27.15      6.07 o 
  11   1   9       45.82       59.76      8.34 o 
 -11   2   9        0.85        2.43      4.70 o 
 -10   2   9       13.51       13.04      5.31 o 
  -9   2   9       13.82       17.39      4.18 o 
  -8   2   9       82.77       76.12      4.90 o 
  -7   2   9       30.32       32.41      3.32 o 
  -6   2   9        5.97        9.57      3.54 o 
  -5   2   9       63.59       62.76      3.88 o 
  -4   2   9      101.01      116.98      4.56 o 
  -3   2   9      165.13      163.51      5.23 o 
  -2   2   9       59.15       62.87      4.55 o 
  -1   2   9       27.87       30.28      2.15 o 
   0   2   9      209.82      232.55      5.31 o 
   1   2   9       42.28       47.25      2.52 o 
   2   2   9        9.35       11.16      1.84 o 
   3   2   9       71.41       60.41      4.69 o 
   4   2   9        6.08        5.79      1.87 o 
   5   2   9       21.09       16.39      2.48 o 
   6   2   9       25.74       27.43      3.16 o 
   7   2   9       43.90       40.80      3.74 o 
   8   2   9        0.65        0.86      2.38 o 
   9   2   9        1.76        5.46      3.94 o 
  10   2   9        7.14        0.91      3.79 o 
  11   2   9        8.77       14.11      5.01 o 
 -10   3   9        7.27        7.40      6.37 o 
  -9   3   9        5.12       10.99      3.12 o 
  -8   3   9       71.44       69.65      4.67 o 
  -7   3   9       24.51       15.39      2.77 o 
  -6   3   9        0.99        1.92      1.94 o 
  -5   3   9        6.73        7.25      1.97 o 
  -4   3   9      106.08      107.04      4.43 o 
  -3   3   9      163.59      166.34      5.22 o 
  -2   3   9      262.14      263.97      6.53 o 
  -1   3   9       43.78       37.37      2.64 o 
   0   3   9       47.61       49.88      2.88 o 
   1   3   9       89.93       91.65      3.35 o 
   2   3   9        4.05        8.38      1.61 o 
   3   3   9      125.03      129.56      6.37 o 
   4   3   9       42.83       41.60      3.19 o 
   5   3   9      135.93      121.06      5.11 o 
   6   3   9      134.92      152.12      5.82 o 
   7   3   9        7.91       12.69      2.84 o 
   8   3   9        6.72        8.04      4.10 o 
   9   3   9        1.45       -2.00      2.41 o 
  10   3   9       12.22       13.35      4.55 o 
  -9   4   9        0.26       -0.23      3.64 o 
  -8   4   9       43.58       46.74      5.54 o 
  -7   4   9       17.76       22.20      4.19 o 
  -6   4   9       27.14       22.92      3.90 o 
  -5   4   9        0.58        1.28      2.46 o 
  -4   4   9       19.27       14.71      3.16 o 
  -3   4   9       44.35       47.34      4.25 o 
  -2   4   9      182.99      169.83      7.07 o 
  -1   4   9       73.92       71.24      4.82 o 
   0   4   9       62.39       68.48      4.66 o 
   1   4   9       85.66       81.26      4.24 o 
   2   4   9       76.58       91.95      4.59 o 
   3   4   9        2.87        2.76      2.48 o 
   4   4   9      100.57      101.16      8.04 o 
   5   4   9       24.75       27.91      5.46 o 
   6   4   9      103.39      104.04      8.95 o 
   7   4   9       20.92       19.87      5.46 o 
   8   4   9        1.80       -4.40      4.40 o 
   9   4   9        1.21       -3.03      5.16 o 
  -8   5   9       22.11       21.54      7.43 o 
  -7   5   9        5.60       17.75      6.37 o 
  -6   5   9        6.74        7.85      3.41 o 
  -5   5   9        4.09        3.59      2.98 o 
  -4   5   9       37.56       37.18      4.21 o 
  -3   5   9       10.88       12.06      2.98 o 
  -2   5   9       41.48       40.07      4.01 o 
  -1   5   9       29.35       22.84      3.49 o 
   0   5   9       68.74       65.98      4.76 o 
   1   5   9       21.74       13.29      2.95 o 
   2   5   9       20.76       18.86      3.16 o 
   3   5   9       23.81       21.99      5.01 o 
   4   5   9       10.52       16.23      4.55 o 
   5   5   9        8.64       10.31      4.55 o 
   6   5   9       31.39       52.48      7.13 o 
   7   5   9        7.54        7.58      5.16 o 
   8   5   9        2.49       -2.88      4.40 o 
  -6   6   9        5.04       10.31      5.61 o 
  -5   6   9        5.47        5.31      4.55 o 
  -4   6   9       21.66       25.33      6.07 o 
  -3   6   9       14.63        8.43      3.38 o 
  -2   6   9       26.54       24.81      3.87 o 
  -1   6   9       35.01       32.53      3.95 o 
   0   6   9        5.42       -0.49      2.48 o 
   1   6   9        8.17        8.21      2.89 o 
   2   6   9        2.74        3.78      3.26 o 
   3   6   9       17.88       10.01      4.55 o 
   4   6   9        3.53        6.52      4.55 o 
   5   6   9       22.06       22.45      5.76 o 
   6   6   9        5.83        8.80      5.16 o 
  -1   7   9        0.49       -1.82      3.94 o 
   0   7   9        5.56        6.52      4.25 o 
   1   7   9       16.51       17.59      4.85 o 
 -10   0  10       10.75       21.08      6.37 o 
  -8   0  10       97.02       89.64      9.10 o 
  -6   0  10       99.93       82.36      8.04 o 
  -4   0  10      112.18      110.62      4.84 o 
  -2   0  10      579.05      571.14     11.67 o 
   0   0  10      320.46      317.24      7.95 o 
   2   0  10       92.36       90.05      3.65 o 
   4   0  10     1110.03     1148.17     21.03 o 
   6   0  10       14.24       15.32      4.85 o 
   8   0  10      188.13      219.77     12.74 o 
  10   0  10       46.54       77.65      9.10 o 
 -11   1  10        2.93        5.92      5.61 o 
 -10   1  10        1.70       -0.55      3.50 o 
  -9   1  10        1.30        1.17      3.38 o 
  -8   1  10       19.95       17.87      3.90 o 
  -7   1  10       43.20       46.89      4.07 o 
  -6   1  10      144.16      147.37      5.08 o 
  -5   1  10       45.38       46.34      3.19 o 
  -4   1  10       32.31       33.09      2.65 o 
  -3   1  10      214.11      200.68      5.34 o 
  -2   1  10      334.96      340.64      6.38 o 
  -1   1  10      207.66      201.47      4.53 o 
   0   1  10       37.44       31.78      2.18 o 
   1   1  10        6.09        2.86      1.26 o 
   2   1  10      232.90      226.69      7.84 o 
   3   1  10      110.20      108.14      3.83 o 
   4   1  10      313.57      332.48      7.54 o 
   5   1  10       34.15       28.13      2.77 o 
   6   1  10       45.12       45.69      3.62 o 
   7   1  10       33.94       43.15      4.02 o 
   8   1  10       93.95      106.62      9.25 o 
   9   1  10       12.97       11.53      5.16 o 
  10   1  10        2.91        4.25      4.85 o 
 -11   2  10        5.01        2.12      4.85 o 
 -10   2  10        3.48        0.61      4.40 o 
  -9   2  10       34.93       35.35      5.09 o 
  -8   2  10       34.25       32.05      3.80 o 
  -7   2  10       21.53       15.18      2.99 o 
  -6   2  10       94.68      102.67      5.08 o 
  -5   2  10       26.74       20.79      2.75 o 
  -4   2  10       46.08       44.80      3.37 o 
  -3   2  10       94.28       96.79      4.41 o 
  -2   2  10       72.96       69.07      3.79 o 
  -1   2  10       24.77       23.60      2.47 o 
   0   2  10       27.11       30.58      3.73 o 
   1   2  10       14.46       13.64      2.10 o 
   2   2  10       34.16       28.40      2.82 o 
   3   2  10       74.11       78.61      4.25 o 
   4   2  10       93.04       92.29      4.62 o 
   5   2  10       19.62       15.92      2.64 o 
   6   2  10       36.78       44.73      3.84 o 
   7   2  10       20.47       22.33      3.31 o 
   8   2  10       35.50       40.29      4.59 o 
   9   2  10       26.87       22.60      5.46 o 
  10   2  10        1.20       -3.49      3.94 o 
 -10   3  10        1.18        1.20      3.76 o 
  -9   3  10       41.57       31.84      3.84 o 
  -8   3  10        3.17        4.89      2.76 o 
  -7   3  10       31.36       36.95      3.68 o 
  -6   3  10        5.32       -0.02      2.03 o 
  -5   3  10       12.33       14.41      2.39 o 
  -4   3  10        3.50        4.76      2.42 o 
  -3   3  10      267.15      267.89      7.13 o 
  -2   3  10       30.44       21.60      2.48 o 
  -1   3  10      255.81      260.33      6.75 o 
   0   3  10       50.52       59.73      3.45 o 
   1   3  10      171.75      160.90      4.75 o 
   2   3  10      130.61      128.76      4.71 o 
   3   3  10        5.68        5.44      1.94 o 
   4   3  10       70.61       68.36      4.05 o 
   5   3  10       21.78       15.83      2.62 o 
   6   3  10        4.35        5.02      3.19 o 
   7   3  10       32.67       28.08     10.47 o 
   8   3  10       29.50       33.86      7.43 o 
   9   3  10       10.48       12.51      4.55 o 
  -9   4  10       17.66       23.96      7.58 o 
  -8   4  10        1.19        0.58      3.58 o 
  -7   4  10       32.42       29.18      5.31 o 
  -6   4  10        5.56        9.40      4.78 o 
  -5   4  10       36.87       40.32      5.54 o 
  -4   4  10        3.43        1.31      2.57 o 
  -3   4  10      133.46      122.62      6.38 o 
  -2   4  10       31.13       27.28      4.47 o 
  -1   4  10      172.56      171.87      7.28 o 
   0   4  10       46.06       51.24      6.29 o 
   1   4  10       21.36       19.71      4.17 o 
   2   4  10       16.85       17.13      3.15 o 
   3   4  10        1.54        5.01      3.64 o 
   4   4  10       82.51       71.59      7.58 o 
   5   4  10      144.25      149.09     10.01 o 
   6   4  10       49.93       38.98      6.52 o 
   7   4  10       52.95       65.82      8.34 o 
   8   4  10       13.85       12.44      5.61 o 
  -7   5  10       23.58       26.54      7.13 o 
  -6   5  10        9.64        7.45      3.64 o 
  -5   5  10        0.01        1.44      2.90 o 
  -4   5  10        0.62       -0.21      2.78 o 
  -3   5  10       43.24       44.13      4.60 o 
  -2   5  10       11.04       11.24      3.20 o 
  -1   5  10      110.86      114.24      6.09 o 
   0   5  10       14.96       15.38      3.38 o 
   1   5  10        4.12        4.02      2.79 o 
   2   5  10       32.13       36.26      5.01 o 
   3   5  10        3.37       -0.30      3.49 o 
   4   5  10       34.63       35.49      6.07 o 
   5   5  10       12.95       17.59      5.31 o 
   6   5  10        6.04       -0.61      4.25 o 
   7   5  10        1.98       -0.15      4.85 o 
  -5   6  10        4.78        6.83      5.16 o 
  -4   6  10        2.98        0.46      4.40 o 
  -3   6  10       41.60       43.23      6.98 o 
  -2   6  10       21.16       21.69      5.92 o 
  -1   6  10        8.42        6.07      4.70 o 
   0   6  10        6.67        5.01      4.25 o 
   1   6  10        2.42        7.28      4.25 o 
   2   6  10       17.15       17.14      5.16 o 
   3   6  10        5.48        2.12      4.10 o 
   4   6  10       28.25       23.36      5.61 o 
   5   6  10        0.91       -0.61      4.25 o 
 -11   0  11       16.92       18.05      7.28 o 
  -9   0  11       34.16       45.50      7.74 o 
  -7   0  11       69.58       73.10      8.49 o 
  -5   0  11       31.11       33.06      5.92 o 
  -3   0  11      181.89      177.92      6.13 o 
  -1   0  11      235.47      244.10      5.96 o 
   1   0  11      332.64      343.82      8.54 o 
   3   0  11      520.78      508.90     16.15 o 
   5   0  11      140.67      146.21     10.01 o 
   7   0  11       51.30       47.93      7.13 o 
   9   0  11       37.49       35.95      7.28 o 
 -10   1  11        9.60        9.86      5.61 o 
  -9   1  11        6.78        7.32      3.69 o 
  -8   1  11       16.44        9.91      3.78 o 
  -7   1  11       22.89       25.68      4.36 o 
  -6   1  11       49.44       56.46      4.28 o 
  -5   1  11      223.44      225.76      6.39 o 
  -4   1  11       47.90       44.11      3.20 o 
  -3   1  11       75.32       74.98      4.30 o 
  -2   1  11      131.77      126.07      4.39 o 
  -1   1  11      134.41      117.66      4.20 o 
   0   1  11      112.45      114.00      4.13 o 
   1   1  11       29.02       23.71      2.74 o 
   2   1  11       25.21       21.39      2.41 o 
   3   1  11      198.69      194.71      5.81 o 
   4   1  11       27.85       30.76      2.91 o 
   5   1  11       25.30       23.63      2.70 o 
   6   1  11        8.15        5.93      2.60 o 
   7   1  11       87.25       70.98      8.04 o 
   8   1  11        4.60        5.46      4.55 o 
   9   1  11       49.27       68.10      8.49 o 
  10   1  11       10.15       13.20      5.76 o 
 -10   2  11        2.06        1.37      4.55 o 
  -9   2  11        1.01        1.21      4.25 o 
  -8   2  11       46.30       51.61     17.14 o 
  -7   2  11       45.47       54.79      4.35 o 
  -6   2  11       14.36       13.81      3.36 o 
  -5   2  11       82.85       75.61      6.35 o 
  -4   2  11       93.66       93.54      4.89 o 
  -3   2  11      130.32      114.68      4.90 o 
  -2   2  11       42.40       38.59      3.24 o 
  -1   2  11      233.67      228.20      6.75 o 
   0   2  11       12.32       14.94      2.36 o 
   1   2  11       70.60       68.95      3.95 o 
   2   2  11       28.42       29.59      4.22 o 
   3   2  11       14.61       16.47      2.64 o 
   4   2  11       87.97       96.07      4.99 o 
   5   2  11       11.08        4.99      2.33 o 
   6   2  11       54.44       59.51      4.52 o 
   7   2  11       42.37       41.64      4.69 o 
   8   2  11       12.20       15.62      5.01 o 
   9   2  11        4.17        5.76      4.55 o 
  -9   3  11        4.28        3.64      3.59 o 
  -8   3  11       23.30       20.95      3.46 o 
  -7   3  11        1.71        2.42      2.47 o 
  -6   3  11       15.82       13.33      2.72 o 
  -5   3  11       23.63       25.35      4.14 o 
  -4   3  11        9.18       10.88      2.29 o 
  -3   3  11        1.11        2.44      1.80 o 
  -2   3  11       54.72       58.31      3.64 o 
  -1   3  11       36.41       40.14      3.14 o 
   0   3  11       61.66       66.29      3.74 o 
   1   3  11       41.90       35.56      3.35 o 
   2   3  11       49.56       42.34      2.90 o 
   3   3  11       55.84       41.70      3.40 o 
   4   3  11       22.53       29.32      3.15 o 
   5   3  11        5.72        4.88      2.41 o 
   6   3  11       10.39       20.30      6.22 o 
   7   3  11        3.52        3.60      3.56 o 
   8   3  11       10.95       12.52      3.45 o 
   9   3  11        2.73        2.12      3.94 o 
  -8   4  11        2.64        7.14      4.06 o 
  -7   4  11        0.99       -3.07      5.08 o 
  -6   4  11        6.61        4.20      3.32 o 
  -5   4  11        6.75        5.69      3.22 o 
  -4   4  11       26.94       20.14      3.75 o 
  -3   4  11       13.02       14.12      5.38 o 
  -2   4  11       76.46       69.61      5.44 o 
  -1   4  11       21.21       18.56      3.43 o 
   0   4  11       52.07       55.13      4.93 o 
   1   4  11       13.72       17.35      3.43 o 
   2   4  11       43.51       56.19      9.86 o 
   3   4  11        3.45       -0.46      3.64 o 
   4   4  11        5.78       12.13      4.55 o 
   5   4  11       37.53       37.16      6.37 o 
   6   4  11      139.19      160.31     11.38 o 
   7   4  11        9.92        7.58      5.46 o 
   8   4  11        9.12        8.65      5.92 o 
  -7   5  11        5.06       17.75      6.37 o 
  -6   5  11        9.65        8.80      5.76 o 
  -5   5  11       14.12       15.02      6.07 o 
  -4   5  11        3.67        7.03      5.61 o 
  -3   5  11        3.18        3.56      2.95 o 
  -2   5  11       33.54       32.19      5.99 o 
  -1   5  11       18.96       18.29      3.65 o 
   0   5  11        9.41        5.84      3.00 o 
   1   5  11       17.71       17.34      3.64 o 
   2   5  11       21.94       18.14      3.75 o 
   3   5  11       24.39       19.57      5.46 o 
   4   5  11        7.49        7.13      4.85 o 
   5   5  11       16.98       18.05      5.61 o 
   6   5  11       46.55       45.20      7.43 o 
  -4   6  11        1.46        7.13      5.46 o 
  -3   6  11       32.70       49.29      7.74 o 
  -2   6  11       37.73       34.43      6.67 o 
  -1   6  11       17.72       14.41      5.31 o 
   0   6  11        0.05       -4.10      4.10 o 
   1   6  11       16.82       11.53      5.16 o 
   2   6  11        6.05       19.72      5.46 o 
   3   6  11       26.01       23.66      6.07 o 
 -10   0  12        2.11        0.30      5.92 o 
  -8   0  12       21.25       15.47      5.76 o 
  -6   0  12       44.68       33.37      6.98 o 
  -4   0  12       97.25       80.38      8.19 o 
  -2   0  12      122.65      117.54      8.80 o 
   0   0  12      360.90      342.32     15.17 o 
   2   0  12      295.73      316.07     11.62 o 
   4   0  12      151.89      134.53      9.56 o 
   6   0  12      116.54      133.92     10.16 o 
   8   0  12       44.27       58.24      8.34 o 
 -10   1  12       11.69        8.80      5.92 o 
  -9   1  12        4.05       -1.11      3.39 o 
  -8   1  12       27.55       33.25      5.09 o 
  -7   1  12        8.30        2.11      3.21 o 
  -6   1  12        4.53        1.09      3.10 o 
  -5   1  12       53.93       45.44      4.59 o 
  -4   1  12      149.71      152.26      5.26 o 
  -3   1  12        1.96       -1.68      1.68 o 
  -2   1  12      117.58      125.68      4.55 o 
  -1   1  12        2.68       -0.17      1.64 o 
   0   1  12      238.50      244.76      6.29 o 
   1   1  12      122.35      124.02      5.25 o 
   2   1  12      132.03      136.03      4.98 o 
   3   1  12       18.00       15.89      2.52 o 
   4   1  12       87.97       84.22      4.34 o 
   5   1  12       39.13       34.81      3.79 o 
   6   1  12       63.02       63.70      7.58 o 
   7   1  12       18.62       22.14      5.76 o 
   8   1  12       43.71       51.57      7.43 o 
   9   1  12       18.15       29.73      7.13 o 
  -9   2  12        4.94       19.72      5.76 o 
  -8   2  12       21.22       27.60      6.22 o 
  -7   2  12       24.04       25.24      5.92 o 
  -6   2  12       36.03       34.44      3.74 o 
  -5   2  12        5.19        4.41      2.47 o 
  -4   2  12       29.03       35.47      3.49 o 
  -3   2  12      134.22      123.91      7.15 o 
  -2   2  12       70.74       70.25      4.37 o 
  -1   2  12        2.85        1.38      2.89 o 
   0   2  12       50.44       56.73      5.11 o 
   1   2  12       19.56       16.89      2.65 o 
   2   2  12      237.86      231.33      7.49 o 
   3   2  12       12.06        9.03      2.65 o 
   4   2  12       18.67       13.80      2.93 o 
   5   2  12       18.22       12.79      2.92 o 
   6   2  12       28.18       27.01      4.05 o 
   7   2  12       56.03       60.06      7.28 o 
   8   2  12       21.97       20.93      5.61 o 
   9   2  12        0.91        1.82      4.25 o 
  -9   3  12       24.89       16.27      7.05 o 
  -8   3  12        6.99        4.01      3.56 o 
  -7   3  12       24.45       16.49      3.27 o 
  -6   3  12        0.71       -1.10      2.23 o 
  -5   3  12       25.80       17.68      2.90 o 
  -4   3  12       50.81       49.10      3.76 o 
  -3   3  12      130.31      133.27      5.33 o 
  -2   3  12        2.41        2.38      1.92 o 
  -1   3  12        0.19       -0.68      1.67 o 
   0   3  12       26.47       26.69      2.85 o 
   1   3  12       35.29       35.57      4.36 o 
   2   3  12       31.92       35.17      3.75 o 
   3   3  12        4.39        3.14      2.38 o 
   4   3  12        5.06        1.34      2.29 o 
   5   3  12       11.95       12.20      4.32 o 
   6   3  12        9.97        9.04      3.19 o 
   7   3  12       16.97       20.26      3.86 o 
   8   3  12        6.01        6.22      4.10 o 
  -7   4  12        8.96        6.45      4.70 o 
  -6   4  12        1.30       -0.85      3.30 o 
  -5   4  12        9.56        6.97      3.64 o 
  -4   4  12        3.85        5.19      5.16 o 
  -3   4  12       75.89       75.05      6.00 o 
  -2   4  12        4.65        4.27      2.94 o 
  -1   4  12       10.24       10.47      3.32 o 
   0   4  12       13.29        7.95      3.10 o 
   1   4  12       48.13       39.80      4.66 o 
   2   4  12        7.01        9.86      4.55 o 
   3   4  12       16.59       14.26      5.31 o 
   4   4  12       14.62       10.62      4.85 o 
   5   4  12        2.49        0.76      4.40 o 
   6   4  12       21.35       16.99      6.07 o 
   7   4  12       59.61       47.02      8.04 o 
  -6   5  12        7.14        9.40      5.76 o 
  -5   5  12       18.99       13.04      6.22 o 
  -4   5  12       22.66       29.73      6.83 o 
  -3   5  12       12.65       18.20      6.07 o 
  -2   5  12        2.80        3.87      3.35 o 
  -1   5  12       27.34       31.38      9.10 o 
   0   5  12       27.28       22.48      4.06 o 
   1   5  12        2.80        5.99      3.27 o 
   2   5  12       17.13       17.44      5.46 o 
   3   5  12        5.97        0.46      4.70 o 
   4   5  12        8.70       13.80      5.46 o 
   5   5  12       23.46       23.51      6.37 o 
  -1   6  12        0.64       -2.12      4.55 o 
   0   6  12       11.52        6.83      5.01 o 
   1   6  12        3.09        6.98      4.85 o 
  -9   0  13       15.74       17.59      6.67 o 
  -7   0  13       27.51       22.60      6.83 o 
  -5   0  13      112.09      118.60     10.47 o 
  -3   0  13        3.50        6.22      4.40 o 
  -1   0  13      176.37      171.84     11.07 o 
   1   0  13      291.21      292.72     14.56 o 
   3   0  13       51.92       50.20      6.98 o 
   5   0  13       90.38      106.02      9.71 o 
   7   0  13       27.96       32.15      6.98 o 
   9   0  13       54.47       67.64      9.71 o 
  -9   1  13       23.01       21.69      6.83 o 
  -8   1  13        4.90       13.65      5.92 o 
  -7   1  13       56.78       58.15      5.95 o 
  -6   1  13       13.86        9.30      3.79 o 
  -5   1  13       27.54       21.04      4.15 o 
  -4   1  13       50.81       69.52      5.79 o 
  -3   1  13       40.06       35.46      3.77 o 
  -2   1  13       31.47       28.84      2.92 o 
  -1   1  13      160.27      157.87      5.32 o 
   0   1  13        7.11        7.53      2.34 o 
   1   1  13      217.80      224.92     16.12 o 
   2   1  13       14.93       13.25      2.65 o 
   3   1  13        2.09        1.30      2.43 o 
   4   1  13       39.24       33.09      4.43 o 
   5   1  13       61.72       46.71      6.83 o 
   6   1  13       62.04       54.90      7.74 o 
   7   1  13        6.36        8.80      4.85 o 
   8   1  13        3.02       -3.49      4.70 o 
  -9   2  13       24.40       21.39      6.22 o 
  -8   2  13        0.58       -1.67      4.10 o 
  -7   2  13       16.55       18.96      5.76 o 
  -6   2  13        9.71        9.46      3.72 o 
  -5   2  13       96.44       85.01      5.16 o 
  -4   2  13       35.66       27.95      3.43 o 
  -3   2  13       82.68       78.08      4.85 o 
  -2   2  13       70.88       70.95      4.54 o 
  -1   2  13       19.79       14.69      2.77 o 
   0   2  13       43.56       43.74      3.74 o 
   1   2  13       27.55       28.23      3.25 o 
   2   2  13       81.94       84.87      5.11 o 
   3   2  13       41.77       41.37      4.06 o 
   4   2  13        6.33        6.83      2.84 o 
   5   2  13        3.10        0.57      2.87 o 
   6   2  13       14.73       13.35      4.85 o 
   7   2  13        4.93        7.58      4.55 o 
   8   2  13       14.19       22.90      5.92 o 
  -8   3  13        4.95        7.01      3.81 o 
  -7   3  13        4.03        2.61      3.28 o 
  -6   3  13        7.89        9.68      3.64 o 
  -5   3  13        3.68        2.36      2.41 o 
  -4   3  13       81.09       73.72      5.25 o 
  -3   3  13        6.70        5.10      3.34 o 
  -2   3  13        9.15        4.32      2.41 o 
  -1   3  13       17.63       16.14      2.74 o 
   0   3  13       31.56       30.20      3.23 o 
   1   3  13       19.35       11.12      3.17 o 
   2   3  13       47.02       56.24      4.66 o 
   3   3  13       10.63        9.49      2.94 o 
   4   3  13        9.46       10.17      3.05 o 
   5   3  13        1.43       -2.33      2.33 o 
   6   3  13       27.60       24.99      4.08 o 
   7   3  13        1.10        2.12      3.94 o 
  -6   4  13       11.57        8.98      4.13 o 
  -5   4  13        2.22        4.07      3.64 o 
  -4   4  13       12.12       11.32      3.74 o 
  -3   4  13        1.07       -2.89      2.89 o 
  -2   4  13       21.21       22.82      4.29 o 
  -1   4  13        1.53        3.45      3.16 o 
   0   4  13       20.26       19.88      3.91 o 
   1   4  13       12.23       12.88      3.94 o 
   2   4  13       23.31       18.35      5.92 o 
   3   4  13        0.24        1.37      4.55 o 
   4   4  13       26.17       36.10      7.13 o 
   5   4  13        2.71        6.52      5.16 o 
   6   4  13       45.64       57.94      8.65 o 
  -4   5  13        0.49        2.73      5.16 o 
  -3   5  13       20.46       31.09      7.28 o 
  -2   5  13       21.77       25.94      6.83 o 
  -1   5  13       10.10        9.56      5.61 o 
   0   5  13       49.71       55.21      7.89 o 
   1   5  13       43.96       40.04      7.28 o 
   2   5  13        2.64        0.46      4.70 o 
   3   5  13        7.26        0.30      4.70 o 
   4   5  13        7.68       10.16      5.61 o 
  -8   0  14        6.86        7.43      5.76 o 
  -6   0  14       48.31       46.26      8.04 o 
  -4   0  14       43.43       57.48      7.89 o 
  -2   0  14       58.53       62.49      7.89 o 
   0   0  14      173.45      179.88     11.53 o 
   2   0  14      143.35      155.31     11.07 o 
   4   0  14       58.84       65.67      8.04 o 
   6   0  14       37.44       33.06      7.13 o 
   8   0  14       24.09       22.45      7.43 o 
  -8   1  14       15.45        9.25      5.76 o 
  -7   1  14        4.01       10.01      5.46 o 
  -6   1  14       63.43       47.54      5.83 o 
  -5   1  14        2.75        2.12      3.43 o 
  -4   1  14       21.91       32.25      4.85 o 
  -3   1  14        0.66        0.53      2.98 o 
  -2   1  14       20.44       17.88     11.38 o 
  -1   1  14       43.40       37.16      4.60 o 
   0   1  14      226.08      235.58      9.53 o 
   1   1  14        3.73        4.36      7.13 o 
   2   1  14       55.77       58.57      5.52 o 
   3   1  14       28.65       31.47      5.92 o 
   4   1  14       32.32       35.34      6.67 o 
   5   1  14       23.36       24.87      6.22 o 
   6   1  14       14.44       15.32      5.46 o 
   7   1  14       43.53       46.26      8.04 o 
  -8   2  14       12.51       10.47      5.31 o 
  -7   2  14       10.78       15.93      5.61 o 
  -6   2  14       38.17       35.95      6.67 o 
  -5   2  14       45.14       42.01      6.67 o 
  -4   2  14       38.09       32.22      4.66 o 
  -3   2  14       24.40       21.05      3.67 o 
  -2   2  14       57.78       65.07      6.18 o 
  -1   2  14       49.30       49.21      5.27 o 
   0   2  14      113.80      116.42      5.77 o 
   1   2  14       30.03       24.67      8.42 o 
   2   2  14       23.48       21.95      3.50 o 
   3   2  14       17.49       18.56      5.69 o 
   4   2  14       21.26       21.99      5.46 o 
   5   2  14       12.41       12.13      4.70 o 
   6   2  14        5.80        8.19      4.70 o 
   7   2  14       14.45       19.26      5.61 o 
  -7   3  14        3.74       -0.63      4.17 o 
  -6   3  14       18.01       18.64      7.51 o 
  -5   3  14       31.26       30.65      3.75 o 
  -4   3  14        0.66        1.02      2.45 o 
  -3   3  14       59.24       58.69      4.35 o 
  -2   3  14        8.95        5.44      2.60 o 
  -1   3  14        0.27       -2.09      2.09 o 
   0   3  14       25.30       26.50      3.32 o 
   1   3  14       15.25       15.48      2.94 o 
   2   3  14        7.75        8.13      2.94 o 
   3   3  14       23.96       23.34      3.73 o 
   4   3  14        7.73        5.19      3.03 o 
   5   3  14       24.07       23.93      4.05 o 
   6   3  14        4.19       11.98      4.70 o 
  -5   4  14       12.51        9.56      6.22 o 
  -4   4  14        4.63        3.93      5.54 o 
  -3   4  14       13.13       10.24      4.08 o 
  -2   4  14        0.24        4.44      3.59 o 
  -1   4  14       32.09       35.78     10.54 o 
   0   4  14        1.61       -2.10      3.16 o 
   1   4  14       17.35       19.31      4.33 o 
   2   4  14        0.08       -4.40      4.40 o 
   3   4  14       30.42       28.51      6.83 o 
   4   4  14        0.24        1.52      5.31 o 
  -1   5  14       12.97        6.98      5.61 o 
   0   5  14        8.87       10.62      5.76 o 
   1   5  14       16.76       18.66      6.22 o 
  -7   0  15       10.64       12.44      6.67 o 
  -5   0  15       29.55       32.61      7.58 o 
  -3   0  15       45.89       39.74      7.43 o 
  -1   0  15       55.29       50.66      7.58 o 
   1   0  15      122.12      115.57     10.16 o 
   3   0  15        5.33        3.49      4.85 o 
   5   0  15       21.94       25.78      6.67 o 
   7   0  15       32.46       28.36      7.58 o 
  -7   1  15       33.18       27.60      6.98 o 
  -6   1  15        2.92        5.92      5.31 o 
  -5   1  15       12.87       17.44      6.22 o 
  -4   1  15        7.53        3.70      3.57 o 
  -3   1  15       38.36       42.32      5.23 o 
  -2   1  15        0.03        0.13      3.15 o 
  -1   1  15       22.50       20.53      6.52 o 
   0   1  15       37.75       46.89      5.35 o 
   1   1  15       47.75       54.15      7.58 o 
   2   1  15       52.59       47.47      7.28 o 
   3   1  15       44.59       54.15      7.89 o 
   4   1  15       24.36       21.23      6.37 o 
   5   1  15        2.80        0.46      4.70 o 
   6   1  15       32.09       39.59      7.74 o 
  -6   2  15       25.19       15.47      5.31 o 
  -5   2  15        0.95        5.01      4.40 o 
  -4   2  15       18.46       14.56      5.31 o 
  -3   2  15       11.25       11.07      4.85 o 
  -2   2  15        8.56       11.68      5.01 o 
  -1   2  15       46.02       41.40      6.29 o 
   0   2  15        8.95        8.65      4.70 o 
   1   2  15       20.21       26.85      5.61 o 
   2   2  15       62.69       65.07      7.74 o 
   3   2  15        1.20        3.94      3.94 o 
   4   2  15       12.10       14.41      4.85 o 
   5   2  15        3.38        3.34      4.70 o 
   6   2  15       29.32       27.15      6.22 o 
  -5   3  15        1.04       -0.21      3.28 o 
  -4   3  15       15.78       14.24      3.84 o 
  -3   3  15       20.74       13.40      3.14 o 
  -2   3  15       92.64       87.13      9.74 o 
  -1   3  15        7.00        1.22      2.68 o 
   0   3  15        3.59        1.62      2.63 o 
   1   3  15        7.93        2.98      3.05 o 
   2   3  15       26.04       23.29      4.00 o 
   3   3  15        2.67        3.76      3.10 o 
   4   3  15       18.40       21.80      4.21 o 
   5   3  15        0.99        2.28      3.79 o 
  -3   4  15        2.15        3.03      5.61 o 
  -2   4  15       32.08       33.06      7.74 o 
  -1   4  15        9.55       11.92      4.27 o 
   0   4  15       22.04       30.79      7.43 o 
   1   4  15        5.06       10.01      5.92 o 
   2   4  15       30.71       25.03      6.98 o 
  -6   0  16        9.59        9.25      6.52 o 
  -4   0  16       24.19       32.00      7.28 o 
  -2   0  16       20.25       22.14      6.67 o 
   0   0  16      118.85      124.82     11.38 o 
   2   0  16       89.02      102.07     10.62 o 
   4   0  16       16.81       12.44      6.22 o 
  -6   1  16       17.41       13.95      6.83 o 
  -5   1  16        2.14        3.94      5.01 o 
  -4   1  16       18.74       20.63      6.37 o 
  -3   1  16        4.02        0.30      4.40 o 
  -2   1  16       39.08       41.71      7.28 o 
  -1   1  16        9.67       10.01      5.46 o 
   0   1  16       45.38       38.68      7.13 o 
   1   1  16        1.09       -0.91      4.70 o 
   2   1  16        4.49       14.71      5.61 o 
   3   1  16       45.10       49.44      7.89 o 
   4   1  16       32.32       30.79      7.13 o 
   5   1  16        0.79        3.49      5.01 o 
  -5   2  16       11.45       11.68      5.46 o 
  -4   2  16       16.62       16.84      5.61 o 
  -3   2  16       19.45       17.14      5.61 o 
  -2   2  16        7.59        4.85      4.40 o 
  -1   2  16        6.90        7.58      4.70 o 
   0   2  16       31.59       34.73      6.52 o 
   1   2  16       12.64       11.38      4.85 o 
   2   2  16        4.39       -3.34      3.79 o 
   3   2  16       32.03       36.25      6.67 o 
   4   2  16        0.11        2.58      4.40 o 
  -3   3  16        7.73       10.64      3.76 o 
  -2   3  16       36.35       29.27      4.59 o 
  -1   3  16       46.16       45.30      5.16 o 
   0   3  16        5.64        5.42      3.42 o 
   1   3  16       24.99       22.67      4.26 o 
   2   3  16        4.90        2.73      4.40 o 
   3   3  16       27.51       28.97      5.76 o 
  -3   0  17       42.91       34.88      7.89 o 
  -1   0  17        2.28        5.46      5.31 o 
   1   0  17       70.22       81.90     10.01 o 
   3   0  17       42.73       55.36      9.25 o 
  -4   1  17        3.02        4.55      5.61 o 
  -3   1  17       12.59       15.32      6.07 o 
  -2   1  17       10.75        8.65      5.61 o 
  -1   1  17       15.56        7.43      5.46 o 
   0   1  17        1.20        1.52      4.55 o 
   1   1  17        6.84        9.71      5.61 o 
   2   1  17        6.51        5.92      5.31 o 
   3   1  17        0.73        0.61      4.85 o 
  -2   2  17       15.39       10.62      5.46 o 
  -1   2  17       22.12       16.23      5.61 o 
   0   2  17        9.35       10.92      5.31 o 
   1   2  17        2.12       -2.28      4.55 o 
   2   2  17       20.14       21.69      5.92 o 
                                                 
