# Supplementary material for: 5-Cyclo­pentyl-2-methyl-3-(4-methyl­phenyl­sulfon­yl)-1-benzo­furan
Source: Acta Crystallogr Sect E Struct Rep Online. 2014 Apr 26;70(Pt 5):o592. doi: 10.1107/S160053681400868X (PMC4011272; doi:10.1107/S160053681400868X)
Supplement: Supplementary file 3 [file e-70-0o592-Isup3.cml]

<?xml version="1.0" encoding="UTF-8"?>
<cml convention="cmlDict:cmllite" xmlns="http://www.xml-cml.org/schema" xmlns:cmlDict="http://www.xml-cml.org/dictionary/cml/" xmlns:nameDict="http://www.xml-cml.org/dictionary/cml/name/">
  <molecule id="m1">
    <name dictRef="nameDict:unknown">5-Cyclopentyl-2-methyl-3-(4-methylphenylsulfonyl)-1-benzofuran</name>
    <atomArray>
      <atom id="a1" elementType="C">
        <label value="1" dictRef="cmlDict:locant"/>
      </atom>
      <atom id="a2" elementType="C">
        <label value="2" dictRef="cmlDict:locant"/>
      </atom>
      <atom id="a3" elementType="C">
        <label value="3" dictRef="cmlDict:locant"/>
      </atom>
      <atom id="a4" elementType="C">
        <label value="4" dictRef="cmlDict:locant"/>
      </atom>
      <atom id="a5" elementType="C">
        <label value="5" dictRef="cmlDict:locant"/>
      </atom>
      <atom id="a46" elementType="H"/>
      <atom id="a47" elementType="H"/>
      <atom id="a48" elementType="H"/>
      <atom id="a49" elementType="H"/>
      <atom id="a50" elementType="H"/>
      <atom id="a51" elementType="H"/>
      <atom id="a52" elementType="H"/>
      <atom id="a53" elementType="H"/>
      <atom id="a54" elementType="H"/>
      <atom id="a6" elementType="C">
        <label value="1" dictRef="cmlDict:locant"/>
        <label value="C" dictRef="cmlDict:locant"/>
      </atom>
      <atom id="a55" elementType="H"/>
      <atom id="a56" elementType="H"/>
      <atom id="a57" elementType="H"/>
      <atom id="a7" elementType="C">
        <label value="1" dictRef="cmlDict:locant"/>
        <label value="C" dictRef="cmlDict:locant"/>
      </atom>
      <atom id="a58" elementType="H"/>
      <atom id="a59" elementType="H"/>
      <atom id="a60" elementType="H"/>
      <atom id="a8" elementType="C" hydrogenCount="0">
        <label value="1" dictRef="cmlDict:locant"/>
      </atom>
      <atom id="a9" elementType="C">
        <label value="2" dictRef="cmlDict:locant"/>
      </atom>
      <atom id="a10" elementType="C">
        <label value="3" dictRef="cmlDict:locant"/>
      </atom>
      <atom id="a11" elementType="C" hydrogenCount="0">
        <label value="4" dictRef="cmlDict:locant"/>
      </atom>
      <atom id="a12" elementType="C">
        <label value="5" dictRef="cmlDict:locant"/>
      </atom>
      <atom id="a13" elementType="C">
        <label value="6" dictRef="cmlDict:locant"/>
      </atom>
      <atom id="a61" elementType="H"/>
      <atom id="a62" elementType="H"/>
      <atom id="a63" elementType="H"/>
      <atom id="a64" elementType="H"/>
      <atom id="a14" elementType="S" hydrogenCount="0"/>
      <atom id="a15" elementType="O" hydrogenCount="0">
        <label value="O" dictRef="cmlDict:locant"/>
      </atom>
      <atom id="a16" elementType="O" hydrogenCount="0">
        <label value="O'" dictRef="cmlDict:locant"/>
      </atom>
      <atom id="a37" elementType="O" hydrogenCount="0">
        <label value="1" dictRef="cmlDict:locant"/>
        <label value="O" dictRef="cmlDict:locant"/>
      </atom>
      <atom id="a38" elementType="C" hydrogenCount="0">
        <label value="2" dictRef="cmlDict:locant"/>
      </atom>
      <atom id="a39" elementType="C" hydrogenCount="0">
        <label value="3" dictRef="cmlDict:locant"/>
      </atom>
      <atom id="a40" elementType="C" hydrogenCount="0">
        <label value="3a" dictRef="cmlDict:locant"/>
      </atom>
      <atom id="a41" elementType="C">
        <label value="4" dictRef="cmlDict:locant"/>
      </atom>
      <atom id="a42" elementType="C" hydrogenCount="0">
        <label value="5" dictRef="cmlDict:locant"/>
      </atom>
      <atom id="a43" elementType="C">
        <label value="6" dictRef="cmlDict:locant"/>
      </atom>
      <atom id="a44" elementType="C">
        <label value="7" dictRef="cmlDict:locant"/>
      </atom>
      <atom id="a45" elementType="C" hydrogenCount="0">
        <label value="7a" dictRef="cmlDict:locant"/>
      </atom>
      <atom id="a65" elementType="H"/>
      <atom id="a66" elementType="H"/>
      <atom id="a67" elementType="H"/>
    </atomArray>
    <bondArray>
      <bond id="a1_a2" atomRefs2="a1 a2" order="S"/>
      <bond id="a2_a3" atomRefs2="a2 a3" order="S"/>
      <bond id="a3_a4" atomRefs2="a3 a4" order="S"/>
      <bond id="a4_a5" atomRefs2="a4 a5" order="S"/>
      <bond id="a1_a5" atomRefs2="a1 a5" order="S"/>
      <bond id="a1_a46" atomRefs2="a1 a46" order="S"/>
      <bond id="a2_a47" atomRefs2="a2 a47" order="S"/>
      <bond id="a2_a48" atomRefs2="a2 a48" order="S"/>
      <bond id="a3_a49" atomRefs2="a3 a49" order="S"/>
      <bond id="a3_a50" atomRefs2="a3 a50" order="S"/>
      <bond id="a4_a51" atomRefs2="a4 a51" order="S"/>
      <bond id="a4_a52" atomRefs2="a4 a52" order="S"/>
      <bond id="a5_a53" atomRefs2="a5 a53" order="S"/>
      <bond id="a5_a54" atomRefs2="a5 a54" order="S"/>
      <bond id="a6_a55" atomRefs2="a6 a55" order="S"/>
      <bond id="a6_a56" atomRefs2="a6 a56" order="S"/>
      <bond id="a6_a57" atomRefs2="a6 a57" order="S"/>
      <bond id="a7_a58" atomRefs2="a7 a58" order="S"/>
      <bond id="a7_a59" atomRefs2="a7 a59" order="S"/>
      <bond id="a7_a60" atomRefs2="a7 a60" order="S"/>
      <bond id="a8_a9" atomRefs2="a8 a9" order="D"/>
      <bond id="a9_a10" atomRefs2="a9 a10" order="S"/>
      <bond id="a10_a11" atomRefs2="a10 a11" order="D"/>
      <bond id="a11_a12" atomRefs2="a11 a12" order="S"/>
      <bond id="a12_a13" atomRefs2="a12 a13" order="D"/>
      <bond id="a13_a8" atomRefs2="a13 a8" order="S"/>
      <bond id="a9_a61" atomRefs2="a9 a61" order="S"/>
      <bond id="a10_a62" atomRefs2="a10 a62" order="S"/>
      <bond id="a12_a63" atomRefs2="a12 a63" order="S"/>
      <bond id="a13_a64" atomRefs2="a13 a64" order="S"/>
      <bond id="a7_a11" atomRefs2="a7 a11" order="S"/>
      <bond id="a14_a15" atomRefs2="a14 a15" order="D"/>
      <bond id="a14_a16" atomRefs2="a14 a16" order="D"/>
      <bond id="a8_a14" atomRefs2="a8 a14" order="S"/>
      <bond id="a37_a38" atomRefs2="a37 a38" order="S"/>
      <bond id="a38_a39" atomRefs2="a38 a39" order="D"/>
      <bond id="a39_a40" atomRefs2="a39 a40" order="S"/>
      <bond id="a40_a45" atomRefs2="a40 a45" order="D"/>
      <bond id="a37_a45" atomRefs2="a37 a45" order="S"/>
      <bond id="a44_a43" atomRefs2="a44 a43" order="D"/>
      <bond id="a43_a42" atomRefs2="a43 a42" order="S"/>
      <bond id="a42_a41" atomRefs2="a42 a41" order="D"/>
      <bond id="a41_a40" atomRefs2="a41 a40" order="S"/>
      <bond id="a45_a44" atomRefs2="a45 a44" order="S"/>
      <bond id="a41_a65" atomRefs2="a41 a65" order="S"/>
      <bond id="a43_a66" atomRefs2="a43 a66" order="S"/>
      <bond id="a44_a67" atomRefs2="a44 a67" order="S"/>
      <bond id="a14_a39" atomRefs2="a14 a39" order="S"/>
      <bond id="a6_a38" atomRefs2="a6 a38" order="S"/>
      <bond id="a1_a42" atomRefs2="a1 a42" order="S"/>
    </bondArray>
  </molecule>
</cml>
